# Supplementary material for: QeITH: Quantifies Tumor Ecosystem Heterogeneity to Predict Cancer Progression and Treatment Benefit
Source: Comput Struct Biotechnol J. 2026 Jun 18;35(1):0061. doi: 10.34133/csbj.0061 (PMC13276245; doi:10.34133/csbj.0061)
Supplement: Supplementary 1 — Figs. S1 to S7 Tables S1 to S5 [file csbj.0061.f1.zip]

Archive with 9 entries (9 files):
- FIG.S1.pdf
- FIG.S2.pdf
- FIG.S3.pdf
- FIG.S4.pdf
- FIG.S5.pdf
- FIG.S6.pdf
- FIG.S7.pdf
- Supplementary Materials.docx
- Supplementary tables.xlsx
