# Supplementary material for: QeITH: Quantifies Tumor Ecosystem Heterogeneity to Predict Cancer Progression and Treatment Benefit
Source: Comput Struct Biotechnol J. 2026 Jun 18;35(1):0061. doi: 10.34133/csbj.0061 (PMC13276245; doi:10.34133/csbj.0061)
Supplement: Supplementary 1 — Figs. S1 to S7 Tables S1 to S5 [file csbj.0061.f1.zip › Supplementary tables.xlsx]

## Sheet: S1
Supplementary Table S1. Gene signatures for 14 tumor-associated functional states.
Angiogenesis	Apoptosis	Cell Cycle	Differentiation	DNA damage	DNA repair	EMT	Hypoxia	Inflammation	Invasion	Metastasis	Proliferation	Quiescence	Stemness
ACVRL1	APAF1	ANLN	ABL1	BRCA1	RAD52	BGN	PLIN2	BMP2	AEBP1	ACKR3	ADK	ALOX5	AFMID
JAG1	ATF4	ANP32E	ACVR1	MRE11	POLR2J	CDH11	ADM	CD6	AKR1B1	AFP	BAX	ANXA5	AFP
ANGPT1	ATM	ATAD2	ADA	FOXN3	LIG3	CDH2	ADORA2B	CEBPB	AMD1	AGR2	CCND1	AREG	ANPEP
ANGPT2	BAK1	AURKA	AGT	HIPK2	REV3L	COL1A2	AK4	CCR7	SLC25A5	AKT1	BMPR1A	CREM	APC
CD34	BID	BRIP1	AKT1	SP100	BRCA1	COL3A1	ALDOC	CSF1	ATP5PB	ALDH1A1	BUB1B	CRHBP	AQP1
CDC42	BOK	CASP8AP2	ANXA1	PSME4	ERCC1	COL5A2	ANG	F3	BAG1	ANGPTL4	CCNA2	EMP1	ASCL1
MAPK14	BRCA2	CBX5	ATOH1	RPS6KA6	MNAT1	CTGF	ATF3	F12	BGN	ANXA1	CCNB1	EVI2A	ASCL2
TYMP	CASP2	CCNA2	ATP2B2	TP63	MRE11	DDR2	BNIP3	FCER1G	C1QB	ANXA2	CD40	GBP2	AXIN2
EDN1	CASP4	CCNB2	ATP7A	GTSE1	RFC1	ECM1	BNIP3L	B4GALT1	CALD1	AQP5	CDK1	CXCL1	AZGP1
EFNB2	CASP9	CCND1	AXL	PPP2R5C	TDP1	FAP	CA9	FFAR2	CAPG	ATF3	CDC20	CXCL2	BAZ2B
EGR3	DAPK3	CCNE1	BCL2	TP73	RRM2B	FBLN5	CA12	CXCL1	CCNE1	AURKA	CYBA	CXCL3	BMI1
EPHB4	DDIT3	CCNE2	BCL3	CNOT4	ERCC8	FBN1	CAV1	CXCL2	CDH11	AXL	HMGB2	GUCY1A1	BOC
PTK2B	E2F2	CDC25C	PRDM1	DNAJA1	RFC2	FOXC2	CCNG2	CXCL3	CKS1B	B2M	IGFBP2	H1F0	C6orf62
FGF2	EP300	CDC45	BMP2	BAX	POLD1	FSTL1	KLF6	ICAM1	CKS2	BMI1	MKI67	HBB	CA2
FGFR1	GSN	CDC6	BMP6	UIMC1	NTHL1	GSC	DUSP1	IL1A	COL1A1	BMP2	PRKD1	HLX	CAMK2N1
VEGFD	IFI16	CDCA2	BRAF	AURKA	TP53BP1	HAS2	EFNA1	IL1B	COL1A2	BRAF	TEK	IL1B	CCL5
FOXC2	INHBA	CDCA3	CASP8	CNOT3	POLB	IGFBP4	ENO2	IL6	COL3A1	BSG	TK1	CXCL8	CCND2
FLT1	KRT8	CDCA8	CAV3	PCBP4	XRCC1	MMP1	F3	CXCL8	COL5A1	CA9	TOP2A	INHBA	CD200
FLT4	LGALS9	CENPA	RUNX2	TFAP4	XAB2	MMP2	FOS	IL12B	COL5A2	CCDC88A	DLGAP5	CXCL10	CD24
FN1	NFATC4	CENPE	RUNX1	E2F1	POLD3	MYL9	NR3C1	TNFRSF9	COL6A2	CCND1	MELK	JUN	CD33
GPLD1	P2RX7	CHAF1B	CCNB1	RGCC	XRCC5	NR2F1	GYS1	IL18	COL6A3	CCR7	GINS1	TM4SF1	CD38
NR4A1	PMAIP1	CKAP2L	CD86	RBL2	RIF1	PCOLCE	HIF1A	CXCL10	COL10A1	CD24	KIF14	MLLT3	CD44
ID1	POLB	CKAP5	CDK1	NBN	PALB2	POSTN	HK1	IRAK2	COL11A1	CD274	RACGAP1	NR4A2	CDCA7
ITGA5	PPP2R1B	CKS1B	CDC42	GML	SIRT1	PRRX1	HK2	KLKB1	COMP	CD44	ASPM	SERPINB2	CDK6
ITGAV	PPP2R5C	CKS2	CDH2	BABAM1	POLR2E	PTX3	HMOX1	NFKB1	CSE1L	CDCP1	CD24	PCDH9	CEBPA
ITGB1	SORT1	CLSPN	CEBPA	CASP2	POLR2F	RGS4	IGFBP3	NFKB2	VCAN	CDH17	CX3CL1	PMCH	CFTR
KDR	SKIL	DHFR	CEBPB	CDK5RAP3	POLE2	SNAI1	IL6	OLR1	CTSK	CDH2	IGF1	PTGS2	CHD7
LOXL2	STK3	DLGAP5	CREB1	CCND1	APEX1	SPOCK1	JUN	OSM	DAB2	CEACAM1	CD74	PTPRC	CORO1C
MMP14	STK4	DSCC1	MAPK14	FOXM1	POLI	TAGLN	LDHA	SERPINE1	DDX5	CEACAM5	TP63	RGS1	CXCL2
NOTCH1	TIMP3	DTL	CSF1	CDKN1B	POLA1	TUBA1A	LOX	MAP2K3	EDNRA	CLIC1	FGFR1	RHAG	DBX1
PDGFA	TNFRSF1A	ECT2	CSF1R	CNOT2	POLR2C	TWIST1	MIF	PTGS2	FAP	CRP	DCT	TSPAN31	DBX2
PDGFRB	TNFRSF1B	EXO1	CSF2	ING4	MPG	VIM	MXI1	PTX3	FBN1	CTGF	PTPRC	CCL8	DNMT3A
PGF	TP53BP2	FEN1	DRD1	CNOT6	NBN	WNT5A	NFIL3	REL	FN1	CTNND1	LHX5	CCL19	DPP4
PIK3CA	DYRK2	GAS2L3	EDN3	TFDP2	ERCC2	ACTA2	P4HA1	RELA	GNAS	CTSB	ESR1	CCL20	EBF1
PTGS2	CRADD	GINS2	EDNRB	NEK11	POLR2I	BRCA1	SERPINE1	RELB	H2AFZ	CTSK	ABL1	CXCL6	EEF1A1
PTK2	BCL10	GTSE1	EPHA2	PSMD14	LIG1	SERPINH1	PAM	S100A8	HMGB2	CTSL	XBP1	CXCL11	EGFR
ROBO1	AIFM1	HELLS	EMX1	ARID3A	RPA3	CENPA	PDGFB	CCL2	HNRNPU	CTTN	PDGFB	CXCL5	EIF4B
SHC1	BCL2L11	HJURP	EP300	MAD2L2	POLD2	COL1A1	PDK1	CCL3	HSD17B4	CXCL12	HIF1A	TRA2B	EMX1
SRF	DNM1L	HMMR	ERBB4	GADD45A	RAD51C	COL4A1	PFKFB3	CCL4	CYR61	CXCL2	CD40LG	SPTBN1	EMX2
TAL1	BCAP31	KIF11	ERCC2	SYF2	GTF2H1	COL6A2	PFKFB4	CCL5	INHBA	CXCL8	FGF9	SVIL	ENG
TDGF1	SIVA1	KIF23	FGF8	RPA2	RAD51AP1	VCAN	PFKP	CCL7	LAMB1	CXCR2	FZD3	TCF7L2	EPHB2
TEK	MLLT11	KIF2C	FGFR1	PLAGL1	GTF2H3	CTSB	PGF	CCL8	LAMC1	CYR61	RIPK2	TFPI	ETS2
VAV2	RIPK3	LBR	FGFR2	RBBP6	RFC5	DAB2	PGK1	CCL18	LGALS1	DDR2	NUMBL	TGFB1I1	ETV1
VEGFA	SNW1	MCM4	FOXC2	CDK2	FANCE	DCK	PGM1	CCL20	LOX	EGF	EBI3	TPBG	EVI2A
VEGFC	PPP1R13B	MCM5	FLT3LG	CDKN1A	RAD50	FBLN2	PLAUR	CCL23	LOXL2	EGFR	WNT2	TNFSF4	EZH2
FGF18	PHLDA3	MCM6	MTOR	SOX4	OGG1	FN1	PLOD2	CXCL6	LUM	EGR1	IL2	FXR1	FABP7
NRP1	NUPR1	MKI67	GATA1	CNOT1	FANCL	GAS1	PPP1R3C	CXCL11	MMP2	EPAS1	IL23A	NRIP1	FAM84A
SEMA5A	BBC3	NASP	GATA4	PRMT1	MAD2L2	HIF1A	RNASE4	THBS1	MMP11	EPCAM	VEGFA	HIST1H2AC	FBLIM1
RAMP2	CIDEB	NCAPD2	GATA6	BCL2L2	RPA2	HMMR	SAT1	TLR2	HNRNPM	ERBB2	SEMA5A	HIST2H2BE	FBXO27
CIB1	TNFRSF21	NDC80	GDNF	PCNA	RAD23B	TNC	SLC2A1	TNF	NDUFB7	ERBB3	IL4	PPFIBP1	FERMT1
ESM1	PYCARD	NEK2	GNAS	RBM38	POLK	ITGAV	SLC2A3	TNFSF4	YBX1	ESR1	CD86	TNFSF10	FOXA2
JMJD6	CDIP1	NUF2	HDAC2	CCNB1	SMUG1	LUM	SPAG4	VCAM1	PDGFRB	ESR2	STAT1	IL18R1	FOXA3
HEY1	G0S2	NUSAP1	NCKAP1L	TAOK3	WRNIP1	MCM3	STC1	WNT5A	PLAU	EZH2	ID2	VNN1	FOXG1
ADGRA2	SHISA5	PCNA	NRG1	MDM2	XRCC3	MCM7	TGFBI	RIPK2	PRRX1	EZR	DOCK7	CYTIP	GATA1
GREM1	TNFRSF12A	POLA1	HHEX	CNOT6L	MBD4	MKI67	TPI1	SPHK1	PNN	F2RL1	SLAMF1	OPTN	GATA2
SRPX2	WWOX	POLD3	HIF1A	BRCA2	POLN	MMP14	VEGFA	CCRL2	PPIC	FGFR1	TNFSF4	MPZL2	GATA3
SOX18	DDIT4	PRIM1	HMGB1	PML	RPA1	NT5E	VLDLR	OSMR	PROS1	FLOT2	WNT1	CXCL13	GATA4
PARVA	USP28	PSRC1	FOXA1	FANCI	PCNA	ODC1	CXCR4	RASGRP1	PSMA2	FLT1	TNFSF9	NFAT5	GFAP
RNF213	MOAP1	PTTG1	HOXA5	TP53	MUTYH	PDGFRA	PPFIA4	TNIP1	PSMB4	FLT4	MED1	GLIPR1	GFI1
E2F8	AEN	RAD21	IGF1	PMAIP1	RFC3	PLAUR	BHLHE40	KDM6B	RGS4	FN1	SMO	RBPMS	GLI1
RSPO3	TMEM109	RAD51AP1	IL2	CARM1	CDK7	PPIC	KLF7	TLR7	SNAI2	FOXC2	TLR4	FNBP1	GPC3
OTULIN	APOPT1	RANGAP1	IL4R	DTL	CCNH	HTRA1	STC2	IL23A	SPOCK1	FOXM1	MYC	MAFF	GPM6A
E2F7	BMF	RFC2	IL11	RPS27A	DDB2	RBL1	SAP30	TNIP2	TGFBI	GLI1	LEF1	TRA2A	GPSM2
CCBE1	DAB2IP	RFC4	IL12B	CNOT9	REV1	CXCL6	P4HA2	ZC3H12A	THBS2	HGF	ASCL1	TPSB2	GPX2
BMPER	DEDD2	RPA2	IL15	CCNA2	BRIP1	SDC1	STBD1	CCR2	THY1	HIF1A	FGF7	ZBTB10	H19
NRARP	ST20	RRM1	ILK	PLK2	XPA	SDCBP	AKAP12	ACOD1	TNFAIP6	HMGA1	OSR1	HIST1H2BK	H3F3B
TNFAIP6		RRM2	INSM1	TNKS1BP1	TDG	TIMP1	CITED2	JAG1	UBE2V2	HMGA2	IL18		HACD3
VCAN		SLBP	IRF4	RPS3	BRCA2	ENC1	NDRG1	ATP2B1	ADAM12	HPSE	WNT3A		HAPLN1
SPP1		SMC4	JAG2	ATM	TP53	TUBB3	TXNIP	CD80	MFAP5	ID1	WNT7A		HEPN1
CCND2		TACC3	JUN	CHEK1	PARP1	PLK4	ZNF292	CD44	ITGBL1	IDO1	DISC1		HES1
PIK3R1		TIPIN	JUNB	HMGA2	RPS27A	ORC6	JMJD6	CSF3	TP53I3	IGF1R	BMP10		HNRNPH1
STC1		TMPO	KIT	UBC	POLR2D	ANLN	MAFF	CD55	NUAK1	IGF2BP3	SYK		HNRNPL
JAG2		TOP2A	LAMB2	CENPJ	FANCD2	CAMK2N1	FAM162A	EDN1	HNRNPDL	IL6	IL13		HOPX
		TTK	LEP	XPC	CETN2	ENOPH1	HILPDA	EREG	TXNDC9	ITGA3	BCL2		ICAM1
		TUBB4B	LGALS1	CNOT8	POLR2K	CD44	ERO1A	ACSL1	LRRC17	ITGA5	ID4		IDH1
		TYMS	LGALS9	BABAM2	SSRP1	LOXL2	ANGPTL4	FUT4	IFI30	ITGA6	STAT5B		IKZF1
		UBR7	LHX1	CDC25C	ATM	TGFBR3	DDIT4	GCH1	POSTN	ITGAV	CD34		IRX3
		UHRF1	LIF	CNOT11	XRCC4	WNT16	EGLN1	GPC3	CBX1	ITGB1	CTC1		ITGAM
		UNG	LMNA	BTG2	CCNO	WNT2	KLHL24	IL1R1	NID2	ITGB3	TBX1		KDR
		USP1	LYN	ZNF385A	XPC	TGFBR1	TMEM45A	ITGB8	RRAS2	JAG1	IRS2		KIT
		WDR76	SMAD4	USP1	FANCC	FGF8	KDM3A	LIF	RALY	KDR	TNFRSF4		KLK10
		POLA2	MEF2A	ABRAXAS1	ERCC3	EPB41L5	ZNF395	MARCKS	SEPHS2	KRAS	HMGB1		KRT14
		GCLM	MEF2C	RNF168	POLR2H	OLFM1	EGLN3	NFKBIA	HEY1	KRT19	ZNF335		LATS2
		HMGB3	KITLG	SPIDR	RFC4	HEY2		NINJ1	MXRA5	L1CAM	NRARP		LGR5
		DEPDC1B	MMP14	E2F7	HMGB2	LEF1		SERPINB2	OLFML2B	LAMC2	BMPR2		LOH12CR2
		PRR11	MYF5	CRADD	WRN	ERG		PLAUR	TMEM158	LASP1	AGER		LRIG1
		NUCKS1	MYF6	CDK1	POLL	HEY1		RGS16	WWTR1	LGALS3	MIF		LY6D
		NUP37	MYH9	UBB	ALKBH3	TMEM100		SDC4	GREM1	LOX	CCL5		LYZ
		UBE2T	MYO7A	TRIAP1	DDB1	EFNA1		SLC1A2	NOX4	LOXL2			MALAT1
		ORC6	MYOD1	RAD9A	POLR2G	S100A4		FSCN1	CLEC4A	MACC1			MBOAT1
		CENPM	MYOG	KAT5	FEN1			STAT5A	COPZ2	MCAM			MESP1
		VRK1	NFATC2	PLK3	UBE2V2			TNFAIP2	ASPN	MDM2			MESP2
		CDC25B	NFIB	ATR	MGMT			BTG2	CEMIP	MET			METTL3
		FAM83D	NTRK1	SFN	POLH			FOSL1	CRISPLD2	MIF			MLLT10
		ASF1B	NTRK2	HIC1	EXO1			SNN	TUBB6	MKI67			MME
		GRPEL1	PAFAH1B1	PIDD1	LIG4			PLPP3	LRRC15	MME			MYB
		RFC5	PAX2	UBE2N	ATR			TNFSF9	TUBB	MMP1			MYC
		SRSF3	PF4	NPM1	POLD4			IER3		MMP11			NANOG
		MND1	PITX2	CNOT10	ERCC4			SLC28A2		MMP13			NCAM1
		ZWINT	PLS3	CHEK2	POLE			TRIP10		MMP14			NEK5
		TUBG1	POU4F3	FOXO4	TOP3A			LITAF		MMP2			NELL2
		ENOSF1	PPARG	MUC1	UBE2N			NAMPT		MMP3			NFE2
		RAN	MAPK3	BRCC3	FANCB			KIF1B		MMP7			NFIA
		RFC3	MAP2K1	BLM	RAD51B			DENND5A		MMP9			NFIB
		E2F5	PROX1	TFDP1	FANCF			ICOSLG		MSN			NKX2-5
		AKIRIN2	PSEN1	MDM4	RAD51D			PPP1R15A		MST1R			NODAL
		TROAP	PTGER4	CNOT7	FANCA			MAFF		MTA1			NT5E
		BORA	PTN	E2F4	FANCM			HIPK2		MTDH			OLFM4
		PIF1	PTPN11	UBA52	H2AFX			G0S2		MUC1			OPHN1
		FANCI	PTPRZ1	PRKDC	ALKBH2			DRAM1		MYC			ORC6
		LYAR	RAC1		HMGB1			TSLP		NEDD9			PABPC1
		CDCA5	RAG1		XRCC6			RNF144B		NOTCH1			PAX6
		DSN1	RB1		XRCC2					NTRK2			POU5F1
		CCNF	RELB		BLM					PCNA			PROM1
		CDC25A	RXRA		GTF2H4					PDGFRA			PTK7
		SAP30	CCL19		FANCG					PDPN			PTMA
		CDCA7L	SHOX2		UBA52					PIK3CA			PTPRC
		INTS8	SNAI1		PRKDC					PKM			PTPRG
		MCM7	SOD1		GTF2H5					PLAU			PTPRO
		CHAF1A	SOX4							PLAUR			PTPRS
		PBK	SOX10							POSTN			PTPRZ1
		DTYMK	SOX11							PRKCI			QPCTL
		APEX2	SP3							PROM1			RAB42
		KIF5B	SPI1							PSCA			RAMP2-AS1
		SHCBP1	SRF							PTGS2			RBM6
		ZWILCH	STAT5B							PTHLH			RGMB
		KPNA2	STK11							PTK2			RNF43
		H2AFX	SYK							PTP4A3			RUNX1
		H1F0	TAL1							PTTG1			SET
		TUBB	TGFB2							PXN			SLC12A2
		HIST1H4C	TGFBR2							RAB25			SMAD2
		PRC1	THRA							RAC1			SMOC2
		CENPW	NKX2-1							RELA			SOX1
		MRPS18B	TRAF6							RHOC			SOX11
		MZT1	TSC1							ROCK1			SOX17
		KIFC1	VEGFA							S100A4			SOX2
		KIF22	WNT7A							SATB1			SOX3
			WNT8A							SDCBP			SOX4
			WNT11							SELE			SOX9
			WT1							SELP			SPDYE1
			ZAP70							SLC2A1			SPDYE5
			EOMES							SNAI1			SPHKAP
			SEMA7A							SNAI2			SRGAP2C
			TNFSF11							SNCG			STMN1
			TP63							SOX4			STMN2
			TNFSF9							SPARC			TAL1
			FADD							SPP1			TATDN3
			NRP1							SRC			TCF12
			PROM1							STAT3			TCF4
			SLC9A3R1							STMN1			TDGF1
			ATG5							TERT			TFDP2
			SLC4A7							TGFBI			TFRC
			MAML1							TGM2			THY1
			ZEB2							TIMP1			TNFAIP8L1
			TSPAN2							TMPRSS4			TOX3
			SEC24B							TNFSF11			TRA2A
			BATF							TYMP			TSPAN6
			ZBTB1							VCAN			UGT8
			KDM1A							VEGFA			VEGFA
			KDM6B							VEGFC			ZBTB8A
			HEY2							VEGFD			ZNF793
			SCRIB							VIM			ABCG2
			TENM4							WASF3			ALDH1A1
			BLOC1S6							YAP1			ALDH1A3
			FOXP1							ZEB1			DNER
			BMP10							ZEB2			MET
			IL20
			CDON
			WDPCP
			LEF1
			IL23A
			CLIC5
			DLL4
			TMEM100
			MCOLN3
			SOX6
			MESP1
			CYP26B1
			FAM20C
			OVOL2
			SAV1
			SEMA4A
			BCL11B
			NKAP
			PDZD7
			WNT5B
			DCSTAMP
			GDPD5
			SLITRK6
			MYLK3
			TMC1
			OCSTAMP
			IL31RA
			IL23R
			GDF7
			NKX2-3
			STRC
			ARX
			GSX2
			LHFPL5
			ATP11C

## Sheet: S2
Supplementary Table S2. Summary of the datasets.
Single cell datasets
Cancer type	Dataset ID	Number of samples	Sources
Breast cancer	Breast cancer	26	GSE176078
Breast cancer		37	PMID: 39478111
Breast cancer		42	PMID: 33958794
Pancreatic adenocarcinoma	Pancreatic cancer	21	GSE263733
Pancreatic ductal adenocarcinoma		14	GSE278688
Pancreatic ductal adenocarcinoma		35	PMID: 31273297
Serous epithelial ovarian cancer	Ovarian cancer	18	GSE118828
Ovarian cancer		51	GSE266577
Lung adenocarcinoma	Lung cancer	58	GSE131907
Lung cancer		50	PMID: 32822576
Head and neck cancer	Head and neck cancer	37	GSE181919
Hepatocellular Carcinoma	Hepatocellular Carcinoma	21	GSE149614
Hepatocellular carcinoma		30	PMID: 33357445
Colorectal cancer.	Colorectal cancer	23	GSE166555
Pediatric low-grade glioma	Glioma cancer	22	GSE232316
Gastric cancer	Gastric cancer	48	GSE206785
Pan-cancer	Pan-cancer	234	GSE210347
Pan-cancer (lung cancer)		53
Pan-cancer (PDAC)		42
Pan-cancer (gastric cancer)		20
Kidney cancer	Kidney cancer	66	PMID: 30093597
mRNA datasets
Cancer type	Dataset ID	Number of tumor samples	Number of normal samples	Grade (avaliable)	Stage (avaliable)	Sources
Adrenocortical Carcinoma	TCGA-ACC	79	0	NO	YES	TCGA
Bladder Urothelial Carcinoma	TCGA-BLCA	408	19	YES	YES	TCGA
Breast Invasive Carcinoma	TCGA-BRCA	1104	114	NO	YES	TCGA
Cervical Squamous Cell Carcinoma and Endocervical Adenocarcinoma	TCGA-CESC	307	3	YES	NO	TCGA
Cholangiocarcinoma	TCGA-CHOL	36	9	YES	YES	TCGA
Colon Adenocarcinoma	TCGA-COAD	454	41	NO	YES	TCGA
Lymphoid Neoplasm Diffuse Large B-cell Lymphoma	TCGA-DLBC	48	0	NO	NO	TCGA
Esophageal Carcinoma	TCGA-ESCA	185	11	YES	YES	TCGA
Glioblastoma Multiforme	TCGA-GBM	169	5	NO	NO	TCGA
Head and Neck Squamous Cell Carcinoma	TCGA-HNSC	522	44	YES	YES	TCGA
Kidney Chromophobe	TCGA-KICH	66	25	NO	YES	TCGA
Kidney Renal Clear Cell Carcinoma	TCGA-KIRC	534	72	YES	YES	TCGA
Kidney Renal Papillary Cell Carcinoma	TCGA-KIRP	291	32	NO	YES	TCGA
Acute Myeloid Leukemia	TCGA-LAML	173	0	NO	NO	TCGA
Brain Lower Grade Glioma	TCGA-LGG	534	0	YES	NO	TCGA
Liver Hepatocellular Carcinoma	TCGA-LIHC	374	50	YES	YES	TCGA
Lung Adenocarcinoma	TCGA-LUAD	517	59	NO	YES	TCGA
Lung Squamous Cell Carcinoma	TCGA-LUSC	503	51	NO	YES	TCGA
Mesothelioma	TCGA-MESO	87	0	NO	YES	TCGA
Ovarian Serous Cystadenocarcinoma	TCGA-OV	309	0	YES	NO	TCGA
Pancreatic Adenocarcinoma	TCGA-PAAD	179	4	YES	YES	TCGA
Pheochromocytoma and Paraganglioma	TCGA-PCPG	184	3	NO	NO	TCGA
Prostate Adenocarcinoma	TCGA-PRAD	498	52	NO	NO	TCGA
Rectum Adenocarcinoma	TCGA-READ	161	10	NO	YES	TCGA
Sarcoma	TCGA-SARC	263	2	NO	NO	TCGA
Skin Cutaneous Melanoma	TCGA-SKCM	473	1	NO	YES	TCGA
Stomach Adenocarcinoma	TCGA-STAD	415	35	YES	YES	TCGA
Testicular Germ Cell Tumors	TCGA-TGCT	156	0	NO	YES	TCGA
Thyroid Carcinoma	TCGA-THCA	513	59	NO	YES	TCGA
Thymoma	TCGA-THYM	120	2	NO	NO	TCGA
Uterine Corpus Endometrial Carcinoma	TCGA-UCEC	533	34	YES	NO	TCGA
Uterine Carcinosarcoma	TCGA-UCS	57	0	NO	NO	TCGA
Uveal Melanoma	TCGA-UVM	80	0	NO	NO	TCGA
Pan-cancer	TCGA-PANCAN	10332	738	YES	YES	TCGA
Spatial datasets
Cancer type	Number of samples	Sources	Deconvolution reference (single cell)
Breast cancer	1	PMID: 34493872	GSE176078
Breast cancer	1	PMID: 34650042	GSE176078
Glioblastoma	2	GSE235672	GSE235672
Pancreatic cancer	3	GSE277783	PMID: 31273297
Renal cell cancer	2	GSE175540	PMID: 30093597

## Sheet: S3
Supplementary Table S3. ITH scores derived from TCGA samples using the QeITH algorithm.
Sample ID	Cancer type	Sample type	Primary disease	ITH score
TCGA-OR-A5J1-01	ACC	Primary Tumor	adrenocortical cancer	3.6458
TCGA-OR-A5J2-01	ACC	Primary Tumor	adrenocortical cancer	3.69589
TCGA-OR-A5J3-01	ACC	Primary Tumor	adrenocortical cancer	3.60745
TCGA-OR-A5J5-01	ACC	Primary Tumor	adrenocortical cancer	3.61561
TCGA-OR-A5J6-01	ACC	Primary Tumor	adrenocortical cancer	3.57299
TCGA-OR-A5J7-01	ACC	Primary Tumor	adrenocortical cancer	3.64588
TCGA-OR-A5J8-01	ACC	Primary Tumor	adrenocortical cancer	3.76678
TCGA-OR-A5J9-01	ACC	Primary Tumor	adrenocortical cancer	3.65905
TCGA-OR-A5JA-01	ACC	Primary Tumor	adrenocortical cancer	3.6346
TCGA-OR-A5JB-01	ACC	Primary Tumor	adrenocortical cancer	3.76743
TCGA-OR-A5JC-01	ACC	Primary Tumor	adrenocortical cancer	3.64157
TCGA-OR-A5JD-01	ACC	Primary Tumor	adrenocortical cancer	3.66343
TCGA-OR-A5JE-01	ACC	Primary Tumor	adrenocortical cancer	3.66165
TCGA-OR-A5JF-01	ACC	Primary Tumor	adrenocortical cancer	3.61411
TCGA-OR-A5JG-01	ACC	Primary Tumor	adrenocortical cancer	3.66884
TCGA-OR-A5JI-01	ACC	Primary Tumor	adrenocortical cancer	3.69184
TCGA-OR-A5JJ-01	ACC	Primary Tumor	adrenocortical cancer	3.64336
TCGA-OR-A5JK-01	ACC	Primary Tumor	adrenocortical cancer	3.70139
TCGA-OR-A5JL-01	ACC	Primary Tumor	adrenocortical cancer	3.5905
TCGA-OR-A5JM-01	ACC	Primary Tumor	adrenocortical cancer	3.64669
TCGA-OR-A5JO-01	ACC	Primary Tumor	adrenocortical cancer	3.72154
TCGA-OR-A5JP-01	ACC	Primary Tumor	adrenocortical cancer	3.68999
TCGA-OR-A5JQ-01	ACC	Primary Tumor	adrenocortical cancer	3.71892
TCGA-OR-A5JR-01	ACC	Primary Tumor	adrenocortical cancer	3.65506
TCGA-OR-A5JS-01	ACC	Primary Tumor	adrenocortical cancer	3.6504
TCGA-OR-A5JT-01	ACC	Primary Tumor	adrenocortical cancer	3.62878
TCGA-OR-A5JV-01	ACC	Primary Tumor	adrenocortical cancer	3.7027
TCGA-OR-A5JW-01	ACC	Primary Tumor	adrenocortical cancer	3.60611
TCGA-OR-A5JX-01	ACC	Primary Tumor	adrenocortical cancer	3.60587
TCGA-OR-A5JY-01	ACC	Primary Tumor	adrenocortical cancer	3.70145
TCGA-OR-A5JZ-01	ACC	Primary Tumor	adrenocortical cancer	3.63459
TCGA-OR-A5K0-01	ACC	Primary Tumor	adrenocortical cancer	3.61758
TCGA-OR-A5K1-01	ACC	Primary Tumor	adrenocortical cancer	3.65517
TCGA-OR-A5K2-01	ACC	Primary Tumor	adrenocortical cancer	3.63917
TCGA-OR-A5K3-01	ACC	Primary Tumor	adrenocortical cancer	3.60825
TCGA-OR-A5K4-01	ACC	Primary Tumor	adrenocortical cancer	3.57582
TCGA-OR-A5K5-01	ACC	Primary Tumor	adrenocortical cancer	3.6401
TCGA-OR-A5K6-01	ACC	Primary Tumor	adrenocortical cancer	3.66887
TCGA-OR-A5K8-01	ACC	Primary Tumor	adrenocortical cancer	3.62606
TCGA-OR-A5K9-01	ACC	Primary Tumor	adrenocortical cancer	3.68155
TCGA-OR-A5KO-01	ACC	Primary Tumor	adrenocortical cancer	3.62339
TCGA-OR-A5KT-01	ACC	Primary Tumor	adrenocortical cancer	3.72553
TCGA-OR-A5KU-01	ACC	Primary Tumor	adrenocortical cancer	3.59501
TCGA-OR-A5KV-01	ACC	Primary Tumor	adrenocortical cancer	3.581
TCGA-OR-A5KW-01	ACC	Primary Tumor	adrenocortical cancer	3.61651
TCGA-OR-A5KX-01	ACC	Primary Tumor	adrenocortical cancer	3.58726
TCGA-OR-A5KY-01	ACC	Primary Tumor	adrenocortical cancer	3.67846
TCGA-OR-A5KZ-01	ACC	Primary Tumor	adrenocortical cancer	3.68688
TCGA-OR-A5L3-01	ACC	Primary Tumor	adrenocortical cancer	3.55217
TCGA-OR-A5L4-01	ACC	Primary Tumor	adrenocortical cancer	3.66466
TCGA-OR-A5L5-01	ACC	Primary Tumor	adrenocortical cancer	3.66087
TCGA-OR-A5L6-01	ACC	Primary Tumor	adrenocortical cancer	3.66169
TCGA-OR-A5L8-01	ACC	Primary Tumor	adrenocortical cancer	3.57692
TCGA-OR-A5L9-01	ACC	Primary Tumor	adrenocortical cancer	3.65747
TCGA-OR-A5LA-01	ACC	Primary Tumor	adrenocortical cancer	3.67044
TCGA-OR-A5LB-01	ACC	Primary Tumor	adrenocortical cancer	3.59379
TCGA-OR-A5LC-01	ACC	Primary Tumor	adrenocortical cancer	3.64791
TCGA-OR-A5LD-01	ACC	Primary Tumor	adrenocortical cancer	3.59257
TCGA-OR-A5LE-01	ACC	Primary Tumor	adrenocortical cancer	3.60265
TCGA-OR-A5LG-01	ACC	Primary Tumor	adrenocortical cancer	3.67311
TCGA-OR-A5LH-01	ACC	Primary Tumor	adrenocortical cancer	3.56114
TCGA-OR-A5LJ-01	ACC	Primary Tumor	adrenocortical cancer	3.67333
TCGA-OR-A5LK-01	ACC	Primary Tumor	adrenocortical cancer	3.68026
TCGA-OR-A5LL-01	ACC	Primary Tumor	adrenocortical cancer	3.56678
TCGA-OR-A5LM-01	ACC	Primary Tumor	adrenocortical cancer	3.57647
TCGA-OR-A5LN-01	ACC	Primary Tumor	adrenocortical cancer	3.66989
TCGA-OR-A5LO-01	ACC	Primary Tumor	adrenocortical cancer	3.59922
TCGA-OR-A5LP-01	ACC	Primary Tumor	adrenocortical cancer	3.66999
TCGA-OR-A5LR-01	ACC	Primary Tumor	adrenocortical cancer	3.62748
TCGA-OR-A5LS-01	ACC	Primary Tumor	adrenocortical cancer	3.53552
TCGA-OR-A5LT-01	ACC	Primary Tumor	adrenocortical cancer	3.64559
TCGA-OU-A5PI-01	ACC	Primary Tumor	adrenocortical cancer	3.65762
TCGA-P6-A5OF-01	ACC	Primary Tumor	adrenocortical cancer	3.6836
TCGA-P6-A5OG-01	ACC	Primary Tumor	adrenocortical cancer	3.78497
TCGA-PA-A5YG-01	ACC	Primary Tumor	adrenocortical cancer	3.69456
TCGA-PK-A5H8-01	ACC	Primary Tumor	adrenocortical cancer	3.59791
TCGA-PK-A5H9-01	ACC	Primary Tumor	adrenocortical cancer	3.64869
TCGA-PK-A5HA-01	ACC	Primary Tumor	adrenocortical cancer	3.66932
TCGA-PK-A5HB-01	ACC	Primary Tumor	adrenocortical cancer	3.65105
TCGA-2F-A9KO-01	BLCA	Primary Tumor	bladder urothelial carcinoma	3.758
TCGA-2F-A9KP-01	BLCA	Primary Tumor	bladder urothelial carcinoma	3.70954
TCGA-2F-A9KQ-01	BLCA	Primary Tumor	bladder urothelial carcinoma	3.71677
TCGA-2F-A9KR-01	BLCA	Primary Tumor	bladder urothelial carcinoma	3.71002
TCGA-2F-A9KT-01	BLCA	Primary Tumor	bladder urothelial carcinoma	3.73834
TCGA-2F-A9KW-01	BLCA	Primary Tumor	bladder urothelial carcinoma	3.76016
TCGA-4Z-AA7M-01	BLCA	Primary Tumor	bladder urothelial carcinoma	3.693
TCGA-4Z-AA7N-01	BLCA	Primary Tumor	bladder urothelial carcinoma	3.74967
TCGA-4Z-AA7O-01	BLCA	Primary Tumor	bladder urothelial carcinoma	3.75577
TCGA-4Z-AA7Q-01	BLCA	Primary Tumor	bladder urothelial carcinoma	3.7396
TCGA-4Z-AA7R-01	BLCA	Primary Tumor	bladder urothelial carcinoma	3.72706
TCGA-4Z-AA7S-01	BLCA	Primary Tumor	bladder urothelial carcinoma	3.71565
TCGA-4Z-AA7W-01	BLCA	Primary Tumor	bladder urothelial carcinoma	3.75761
TCGA-4Z-AA7Y-01	BLCA	Primary Tumor	bladder urothelial carcinoma	3.73093
TCGA-4Z-AA80-01	BLCA	Primary Tumor	bladder urothelial carcinoma	3.69736
TCGA-4Z-AA81-01	BLCA	Primary Tumor	bladder urothelial carcinoma	3.71435
TCGA-4Z-AA82-01	BLCA	Primary Tumor	bladder urothelial carcinoma	3.75454
TCGA-4Z-AA83-01	BLCA	Primary Tumor	bladder urothelial carcinoma	3.72898
TCGA-4Z-AA84-01	BLCA	Primary Tumor	bladder urothelial carcinoma	3.73246
TCGA-4Z-AA86-01	BLCA	Primary Tumor	bladder urothelial carcinoma	3.78308
TCGA-4Z-AA87-01	BLCA	Primary Tumor	bladder urothelial carcinoma	3.70862
TCGA-4Z-AA89-01	BLCA	Primary Tumor	bladder urothelial carcinoma	3.671
TCGA-5N-A9KI-01	BLCA	Primary Tumor	bladder urothelial carcinoma	3.74778
TCGA-5N-A9KM-01	BLCA	Primary Tumor	bladder urothelial carcinoma	3.72044
TCGA-BL-A0C8-01	BLCA	Primary Tumor	bladder urothelial carcinoma	3.73304
TCGA-BL-A13I-01	BLCA	Primary Tumor	bladder urothelial carcinoma	3.76319
TCGA-BL-A13J-01	BLCA	Primary Tumor	bladder urothelial carcinoma	3.73974
TCGA-BL-A3JM-01	BLCA	Primary Tumor	bladder urothelial carcinoma	3.65868
TCGA-BL-A5ZZ-01	BLCA	Primary Tumor	bladder urothelial carcinoma	3.78114
TCGA-BT-A0S7-01	BLCA	Primary Tumor	bladder urothelial carcinoma	3.74033
TCGA-BT-A0YX-01	BLCA	Primary Tumor	bladder urothelial carcinoma	3.76325
TCGA-BT-A20J-01	BLCA	Primary Tumor	bladder urothelial carcinoma	3.75887
TCGA-BT-A20N-01	BLCA	Primary Tumor	bladder urothelial carcinoma	3.74491
TCGA-BT-A20O-01	BLCA	Primary Tumor	bladder urothelial carcinoma	3.77319
TCGA-BT-A20P-01	BLCA	Primary Tumor	bladder urothelial carcinoma	3.70108
TCGA-BT-A20Q-01	BLCA	Primary Tumor	bladder urothelial carcinoma	3.73114
TCGA-BT-A20R-01	BLCA	Primary Tumor	bladder urothelial carcinoma	3.75977
TCGA-BT-A20T-01	BLCA	Primary Tumor	bladder urothelial carcinoma	3.75749
TCGA-BT-A20U-01	BLCA	Primary Tumor	bladder urothelial carcinoma	3.7438
TCGA-BT-A20V-01	BLCA	Primary Tumor	bladder urothelial carcinoma	3.71187
TCGA-BT-A20W-01	BLCA	Primary Tumor	bladder urothelial carcinoma	3.755
TCGA-BT-A20X-01	BLCA	Primary Tumor	bladder urothelial carcinoma	3.76745
TCGA-BT-A2LA-01	BLCA	Primary Tumor	bladder urothelial carcinoma	3.63668
TCGA-BT-A2LB-01	BLCA	Primary Tumor	bladder urothelial carcinoma	3.76563
TCGA-BT-A2LD-01	BLCA	Primary Tumor	bladder urothelial carcinoma	3.73699
TCGA-BT-A3PH-01	BLCA	Primary Tumor	bladder urothelial carcinoma	3.73591
TCGA-BT-A3PJ-01	BLCA	Primary Tumor	bladder urothelial carcinoma	3.77019
TCGA-BT-A3PK-01	BLCA	Primary Tumor	bladder urothelial carcinoma	3.77943
TCGA-BT-A42C-01	BLCA	Primary Tumor	bladder urothelial carcinoma	3.72993
TCGA-BT-A42E-01	BLCA	Primary Tumor	bladder urothelial carcinoma	3.76518
TCGA-BT-A42F-01	BLCA	Primary Tumor	bladder urothelial carcinoma	3.77135
TCGA-C4-A0EZ-01	BLCA	Primary Tumor	bladder urothelial carcinoma	3.58095
TCGA-C4-A0F0-01	BLCA	Primary Tumor	bladder urothelial carcinoma	3.76293
TCGA-C4-A0F1-01	BLCA	Primary Tumor	bladder urothelial carcinoma	3.76428
TCGA-C4-A0F6-01	BLCA	Primary Tumor	bladder urothelial carcinoma	3.74122
TCGA-C4-A0F7-01	BLCA	Primary Tumor	bladder urothelial carcinoma	3.75319
TCGA-CF-A1HR-01	BLCA	Primary Tumor	bladder urothelial carcinoma	3.72434
TCGA-CF-A1HS-01	BLCA	Primary Tumor	bladder urothelial carcinoma	3.76472
TCGA-CF-A27C-01	BLCA	Primary Tumor	bladder urothelial carcinoma	3.64153
TCGA-CF-A3MF-01	BLCA	Primary Tumor	bladder urothelial carcinoma	3.68409
TCGA-CF-A3MG-01	BLCA	Primary Tumor	bladder urothelial carcinoma	3.6597
TCGA-CF-A3MH-01	BLCA	Primary Tumor	bladder urothelial carcinoma	3.69738
TCGA-CF-A3MI-01	BLCA	Primary Tumor	bladder urothelial carcinoma	3.72972
TCGA-CF-A47S-01	BLCA	Primary Tumor	bladder urothelial carcinoma	3.69461
TCGA-CF-A47T-01	BLCA	Primary Tumor	bladder urothelial carcinoma	3.70058
TCGA-CF-A47V-01	BLCA	Primary Tumor	bladder urothelial carcinoma	3.72186
TCGA-CF-A47W-01	BLCA	Primary Tumor	bladder urothelial carcinoma	3.64574
TCGA-CF-A47X-01	BLCA	Primary Tumor	bladder urothelial carcinoma	3.66415
TCGA-CF-A47Y-01	BLCA	Primary Tumor	bladder urothelial carcinoma	3.66069
TCGA-CF-A5U8-01	BLCA	Primary Tumor	bladder urothelial carcinoma	3.64317
TCGA-CF-A5UA-01	BLCA	Primary Tumor	bladder urothelial carcinoma	3.6795
TCGA-CF-A7I0-01	BLCA	Primary Tumor	bladder urothelial carcinoma	3.73066
TCGA-CF-A8HX-01	BLCA	Primary Tumor	bladder urothelial carcinoma	3.67766
TCGA-CF-A8HY-01	BLCA	Primary Tumor	bladder urothelial carcinoma	3.69998
TCGA-CF-A9FF-01	BLCA	Primary Tumor	bladder urothelial carcinoma	3.75075
TCGA-CF-A9FH-01	BLCA	Primary Tumor	bladder urothelial carcinoma	3.66116
TCGA-CF-A9FL-01	BLCA	Primary Tumor	bladder urothelial carcinoma	3.73362
TCGA-CF-A9FM-01	BLCA	Primary Tumor	bladder urothelial carcinoma	3.68485
TCGA-CU-A0YN-01	BLCA	Primary Tumor	bladder urothelial carcinoma	3.77676
TCGA-CU-A0YO-01	BLCA	Primary Tumor	bladder urothelial carcinoma	3.75214
TCGA-CU-A0YR-01	BLCA	Primary Tumor	bladder urothelial carcinoma	3.7677
TCGA-CU-A3KJ-01	BLCA	Primary Tumor	bladder urothelial carcinoma	3.76201
TCGA-CU-A3QU-01	BLCA	Primary Tumor	bladder urothelial carcinoma	3.71508
TCGA-CU-A3YL-01	BLCA	Primary Tumor	bladder urothelial carcinoma	3.71078
TCGA-CU-A5W6-01	BLCA	Primary Tumor	bladder urothelial carcinoma	3.74233
TCGA-CU-A72E-01	BLCA	Primary Tumor	bladder urothelial carcinoma	3.73423
TCGA-DK-A1A3-01	BLCA	Primary Tumor	bladder urothelial carcinoma	3.75775
TCGA-DK-A1A5-01	BLCA	Primary Tumor	bladder urothelial carcinoma	3.74905
TCGA-DK-A1A6-01	BLCA	Primary Tumor	bladder urothelial carcinoma	3.73572
TCGA-DK-A1A7-01	BLCA	Primary Tumor	bladder urothelial carcinoma	3.72732
TCGA-DK-A1AA-01	BLCA	Primary Tumor	bladder urothelial carcinoma	3.72011
TCGA-DK-A1AB-01	BLCA	Primary Tumor	bladder urothelial carcinoma	3.7593
TCGA-DK-A1AC-01	BLCA	Primary Tumor	bladder urothelial carcinoma	3.76213
TCGA-DK-A1AD-01	BLCA	Primary Tumor	bladder urothelial carcinoma	3.72528
TCGA-DK-A1AE-01	BLCA	Primary Tumor	bladder urothelial carcinoma	3.70672
TCGA-DK-A1AF-01	BLCA	Primary Tumor	bladder urothelial carcinoma	3.77317
TCGA-DK-A1AG-01	BLCA	Primary Tumor	bladder urothelial carcinoma	3.70494
TCGA-DK-A2HX-01	BLCA	Primary Tumor	bladder urothelial carcinoma	3.74023
TCGA-DK-A2I1-01	BLCA	Primary Tumor	bladder urothelial carcinoma	3.76278
TCGA-DK-A2I2-01	BLCA	Primary Tumor	bladder urothelial carcinoma	3.77679
TCGA-DK-A2I4-01	BLCA	Primary Tumor	bladder urothelial carcinoma	3.77469
TCGA-DK-A2I6-01	BLCA	Primary Tumor	bladder urothelial carcinoma	3.75233
TCGA-DK-A3IK-01	BLCA	Primary Tumor	bladder urothelial carcinoma	3.71752
TCGA-DK-A3IL-01	BLCA	Primary Tumor	bladder urothelial carcinoma	3.71584
TCGA-DK-A3IM-01	BLCA	Primary Tumor	bladder urothelial carcinoma	3.72394
TCGA-DK-A3IN-01	BLCA	Primary Tumor	bladder urothelial carcinoma	3.76892
TCGA-DK-A3IQ-01	BLCA	Primary Tumor	bladder urothelial carcinoma	3.72696
TCGA-DK-A3IS-01	BLCA	Primary Tumor	bladder urothelial carcinoma	3.67641
TCGA-DK-A3IT-01	BLCA	Primary Tumor	bladder urothelial carcinoma	3.73623
TCGA-DK-A3IU-01	BLCA	Primary Tumor	bladder urothelial carcinoma	3.76937
TCGA-DK-A3IV-01	BLCA	Primary Tumor	bladder urothelial carcinoma	3.70301
TCGA-DK-A3WW-01	BLCA	Primary Tumor	bladder urothelial carcinoma	3.76793
TCGA-DK-A3WX-01	BLCA	Primary Tumor	bladder urothelial carcinoma	3.77637
TCGA-DK-A3WY-01	BLCA	Primary Tumor	bladder urothelial carcinoma	3.75874
TCGA-DK-A3X1-01	BLCA	Primary Tumor	bladder urothelial carcinoma	3.73067
TCGA-DK-A3X2-01	BLCA	Primary Tumor	bladder urothelial carcinoma	3.64748
TCGA-DK-A6AV-01	BLCA	Primary Tumor	bladder urothelial carcinoma	3.7323
TCGA-DK-A6AW-01	BLCA	Primary Tumor	bladder urothelial carcinoma	3.73193
TCGA-DK-A6B0-01	BLCA	Primary Tumor	bladder urothelial carcinoma	3.68023
TCGA-DK-A6B1-01	BLCA	Primary Tumor	bladder urothelial carcinoma	3.72377
TCGA-DK-A6B2-01	BLCA	Primary Tumor	bladder urothelial carcinoma	3.74678
TCGA-DK-A6B5-01	BLCA	Primary Tumor	bladder urothelial carcinoma	3.73468
TCGA-DK-A6B6-01	BLCA	Primary Tumor	bladder urothelial carcinoma	3.68332
TCGA-DK-AA6L-01	BLCA	Primary Tumor	bladder urothelial carcinoma	3.73364
TCGA-DK-AA6M-01	BLCA	Primary Tumor	bladder urothelial carcinoma	3.76231
TCGA-DK-AA6P-01	BLCA	Primary Tumor	bladder urothelial carcinoma	3.66194
TCGA-DK-AA6Q-01	BLCA	Primary Tumor	bladder urothelial carcinoma	3.74219
TCGA-DK-AA6R-01	BLCA	Primary Tumor	bladder urothelial carcinoma	3.76034
TCGA-DK-AA6S-01	BLCA	Primary Tumor	bladder urothelial carcinoma	3.7554
TCGA-DK-AA6T-01	BLCA	Primary Tumor	bladder urothelial carcinoma	3.65356
TCGA-DK-AA6U-01	BLCA	Primary Tumor	bladder urothelial carcinoma	3.68596
TCGA-DK-AA6W-01	BLCA	Primary Tumor	bladder urothelial carcinoma	3.67126
TCGA-DK-AA6X-01	BLCA	Primary Tumor	bladder urothelial carcinoma	3.72855
TCGA-DK-AA71-01	BLCA	Primary Tumor	bladder urothelial carcinoma	3.69746
TCGA-DK-AA74-01	BLCA	Primary Tumor	bladder urothelial carcinoma	3.77995
TCGA-DK-AA75-01	BLCA	Primary Tumor	bladder urothelial carcinoma	3.63215
TCGA-DK-AA76-01	BLCA	Primary Tumor	bladder urothelial carcinoma	3.66557
TCGA-DK-AA77-01	BLCA	Primary Tumor	bladder urothelial carcinoma	3.71714
TCGA-E5-A2PC-01	BLCA	Primary Tumor	bladder urothelial carcinoma	3.71904
TCGA-E5-A4TZ-01	BLCA	Primary Tumor	bladder urothelial carcinoma	3.67511
TCGA-E5-A4U1-01	BLCA	Primary Tumor	bladder urothelial carcinoma	3.56151
TCGA-E7-A3X6-01	BLCA	Primary Tumor	bladder urothelial carcinoma	3.74474
TCGA-E7-A3Y1-01	BLCA	Primary Tumor	bladder urothelial carcinoma	3.68478
TCGA-E7-A4IJ-01	BLCA	Primary Tumor	bladder urothelial carcinoma	3.73165
TCGA-E7-A4XJ-01	BLCA	Primary Tumor	bladder urothelial carcinoma	3.71423
TCGA-E7-A519-01	BLCA	Primary Tumor	bladder urothelial carcinoma	3.70633
TCGA-E7-A541-01	BLCA	Primary Tumor	bladder urothelial carcinoma	3.73232
TCGA-E7-A5KE-01	BLCA	Primary Tumor	bladder urothelial carcinoma	3.65475
TCGA-E7-A5KF-01	BLCA	Primary Tumor	bladder urothelial carcinoma	3.62573
TCGA-E7-A677-01	BLCA	Primary Tumor	bladder urothelial carcinoma	3.75442
TCGA-E7-A678-01	BLCA	Primary Tumor	bladder urothelial carcinoma	3.62211
TCGA-E7-A6MD-01	BLCA	Primary Tumor	bladder urothelial carcinoma	3.73681
TCGA-E7-A6ME-01	BLCA	Primary Tumor	bladder urothelial carcinoma	3.72017
TCGA-E7-A6MF-01	BLCA	Primary Tumor	bladder urothelial carcinoma	3.61445
TCGA-E7-A7DU-01	BLCA	Primary Tumor	bladder urothelial carcinoma	3.67908
TCGA-E7-A7DV-01	BLCA	Primary Tumor	bladder urothelial carcinoma	3.77072
TCGA-E7-A7PW-01	BLCA	Primary Tumor	bladder urothelial carcinoma	3.6686
TCGA-E7-A7XN-01	BLCA	Primary Tumor	bladder urothelial carcinoma	3.74986
TCGA-E7-A85H-01	BLCA	Primary Tumor	bladder urothelial carcinoma	3.70242
TCGA-E7-A8O7-01	BLCA	Primary Tumor	bladder urothelial carcinoma	3.71875
TCGA-E7-A8O8-01	BLCA	Primary Tumor	bladder urothelial carcinoma	3.68285
TCGA-E7-A97P-01	BLCA	Primary Tumor	bladder urothelial carcinoma	3.77908
TCGA-E7-A97Q-01	BLCA	Primary Tumor	bladder urothelial carcinoma	3.73144
TCGA-FD-A3B3-01	BLCA	Primary Tumor	bladder urothelial carcinoma	3.78622
TCGA-FD-A3B4-01	BLCA	Primary Tumor	bladder urothelial carcinoma	3.76817
TCGA-FD-A3B5-01	BLCA	Primary Tumor	bladder urothelial carcinoma	3.75239
TCGA-FD-A3B6-01	BLCA	Primary Tumor	bladder urothelial carcinoma	3.7646
TCGA-FD-A3B7-01	BLCA	Primary Tumor	bladder urothelial carcinoma	3.78533
TCGA-FD-A3B8-01	BLCA	Primary Tumor	bladder urothelial carcinoma	3.77888
TCGA-FD-A3N5-01	BLCA	Primary Tumor	bladder urothelial carcinoma	3.75802
TCGA-FD-A3N6-01	BLCA	Primary Tumor	bladder urothelial carcinoma	3.75468
TCGA-FD-A3NA-01	BLCA	Primary Tumor	bladder urothelial carcinoma	3.77121
TCGA-FD-A3SJ-01	BLCA	Primary Tumor	bladder urothelial carcinoma	3.71405
TCGA-FD-A3SL-01	BLCA	Primary Tumor	bladder urothelial carcinoma	3.76636
TCGA-FD-A3SM-01	BLCA	Primary Tumor	bladder urothelial carcinoma	3.732
TCGA-FD-A3SN-01	BLCA	Primary Tumor	bladder urothelial carcinoma	3.75692
TCGA-FD-A3SO-01	BLCA	Primary Tumor	bladder urothelial carcinoma	3.77416
TCGA-FD-A3SP-01	BLCA	Primary Tumor	bladder urothelial carcinoma	3.77452
TCGA-FD-A3SQ-01	BLCA	Primary Tumor	bladder urothelial carcinoma	3.72175
TCGA-FD-A3SR-01	BLCA	Primary Tumor	bladder urothelial carcinoma	3.73287
TCGA-FD-A3SS-01	BLCA	Primary Tumor	bladder urothelial carcinoma	3.71946
TCGA-FD-A43N-01	BLCA	Primary Tumor	bladder urothelial carcinoma	3.76055
TCGA-FD-A43P-01	BLCA	Primary Tumor	bladder urothelial carcinoma	3.7539
TCGA-FD-A43S-01	BLCA	Primary Tumor	bladder urothelial carcinoma	3.74271
TCGA-FD-A43U-01	BLCA	Primary Tumor	bladder urothelial carcinoma	3.75659
TCGA-FD-A43X-01	BLCA	Primary Tumor	bladder urothelial carcinoma	3.64795
TCGA-FD-A43Y-01	BLCA	Primary Tumor	bladder urothelial carcinoma	3.75225
TCGA-FD-A5BR-01	BLCA	Primary Tumor	bladder urothelial carcinoma	3.75858
TCGA-FD-A5BS-01	BLCA	Primary Tumor	bladder urothelial carcinoma	3.77257
TCGA-FD-A5BT-01	BLCA	Primary Tumor	bladder urothelial carcinoma	3.76796
TCGA-FD-A5BU-01	BLCA	Primary Tumor	bladder urothelial carcinoma	3.77382
TCGA-FD-A5BV-01	BLCA	Primary Tumor	bladder urothelial carcinoma	3.74829
TCGA-FD-A5BX-01	BLCA	Primary Tumor	bladder urothelial carcinoma	3.76145
TCGA-FD-A5BY-01	BLCA	Primary Tumor	bladder urothelial carcinoma	3.74818
TCGA-FD-A5BZ-01	BLCA	Primary Tumor	bladder urothelial carcinoma	3.75132
TCGA-FD-A5C0-01	BLCA	Primary Tumor	bladder urothelial carcinoma	3.74051
TCGA-FD-A5C1-01	BLCA	Primary Tumor	bladder urothelial carcinoma	3.77579
TCGA-FD-A62N-01	BLCA	Primary Tumor	bladder urothelial carcinoma	3.77603
TCGA-FD-A62O-01	BLCA	Primary Tumor	bladder urothelial carcinoma	3.74311
TCGA-FD-A62P-01	BLCA	Primary Tumor	bladder urothelial carcinoma	3.75621
TCGA-FD-A62S-01	BLCA	Primary Tumor	bladder urothelial carcinoma	3.76704
TCGA-FD-A6TA-01	BLCA	Primary Tumor	bladder urothelial carcinoma	3.75645
TCGA-FD-A6TB-01	BLCA	Primary Tumor	bladder urothelial carcinoma	3.76541
TCGA-FD-A6TC-01	BLCA	Primary Tumor	bladder urothelial carcinoma	3.74788
TCGA-FD-A6TD-01	BLCA	Primary Tumor	bladder urothelial carcinoma	3.77698
TCGA-FD-A6TE-01	BLCA	Primary Tumor	bladder urothelial carcinoma	3.7148
TCGA-FD-A6TF-01	BLCA	Primary Tumor	bladder urothelial carcinoma	3.7665
TCGA-FD-A6TG-01	BLCA	Primary Tumor	bladder urothelial carcinoma	3.73444
TCGA-FD-A6TH-01	BLCA	Primary Tumor	bladder urothelial carcinoma	3.7361
TCGA-FD-A6TI-01	BLCA	Primary Tumor	bladder urothelial carcinoma	3.72626
TCGA-FD-A6TK-01	BLCA	Primary Tumor	bladder urothelial carcinoma	3.77321
TCGA-FJ-A3Z7-01	BLCA	Primary Tumor	bladder urothelial carcinoma	3.75768
TCGA-FJ-A3Z9-01	BLCA	Primary Tumor	bladder urothelial carcinoma	3.70034
TCGA-FJ-A3ZE-01	BLCA	Primary Tumor	bladder urothelial carcinoma	3.65114
TCGA-FJ-A3ZF-01	BLCA	Primary Tumor	bladder urothelial carcinoma	3.62857
TCGA-FJ-A871-01	BLCA	Primary Tumor	bladder urothelial carcinoma	3.66787
TCGA-FT-A3EE-01	BLCA	Primary Tumor	bladder urothelial carcinoma	3.75367
TCGA-FT-A61P-01	BLCA	Primary Tumor	bladder urothelial carcinoma	3.76287
TCGA-G2-A2EC-01	BLCA	Primary Tumor	bladder urothelial carcinoma	3.71842
TCGA-G2-A2EF-01	BLCA	Primary Tumor	bladder urothelial carcinoma	3.7688
TCGA-G2-A2EJ-01	BLCA	Primary Tumor	bladder urothelial carcinoma	3.76276
TCGA-G2-A2EK-01	BLCA	Primary Tumor	bladder urothelial carcinoma	3.69721
TCGA-G2-A2EL-01	BLCA	Primary Tumor	bladder urothelial carcinoma	3.5156
TCGA-G2-A2EO-01	BLCA	Primary Tumor	bladder urothelial carcinoma	3.76201
TCGA-G2-A2ES-01	BLCA	Primary Tumor	bladder urothelial carcinoma	3.77455
TCGA-G2-A3IB-01	BLCA	Primary Tumor	bladder urothelial carcinoma	3.74935
TCGA-G2-A3IE-01	BLCA	Primary Tumor	bladder urothelial carcinoma	3.68759
TCGA-G2-A3VY-01	BLCA	Primary Tumor	bladder urothelial carcinoma	3.63687
TCGA-G2-AA3B-01	BLCA	Primary Tumor	bladder urothelial carcinoma	3.70754
TCGA-G2-AA3C-01	BLCA	Primary Tumor	bladder urothelial carcinoma	3.74484
TCGA-G2-AA3D-01	BLCA	Primary Tumor	bladder urothelial carcinoma	3.66863
TCGA-G2-AA3F-01	BLCA	Primary Tumor	bladder urothelial carcinoma	3.70912
TCGA-GC-A3BM-01	BLCA	Primary Tumor	bladder urothelial carcinoma	3.72331
TCGA-GC-A3I6-01	BLCA	Primary Tumor	bladder urothelial carcinoma	3.75123
TCGA-GC-A3OO-01	BLCA	Primary Tumor	bladder urothelial carcinoma	3.75585
TCGA-GC-A3RB-01	BLCA	Primary Tumor	bladder urothelial carcinoma	3.72388
TCGA-GC-A3RC-01	BLCA	Primary Tumor	bladder urothelial carcinoma	3.75286
TCGA-GC-A3RD-01	BLCA	Primary Tumor	bladder urothelial carcinoma	3.73259
TCGA-GC-A3WC-01	BLCA	Primary Tumor	bladder urothelial carcinoma	3.75489
TCGA-GC-A3YS-01	BLCA	Primary Tumor	bladder urothelial carcinoma	3.76859
TCGA-GC-A4ZW-01	BLCA	Primary Tumor	bladder urothelial carcinoma	3.66788
TCGA-GC-A6I1-01	BLCA	Primary Tumor	bladder urothelial carcinoma	3.77027
TCGA-GC-A6I3-01	BLCA	Primary Tumor	bladder urothelial carcinoma	3.72468
TCGA-GD-A2C5-01	BLCA	Primary Tumor	bladder urothelial carcinoma	3.72933
TCGA-GD-A3OP-01	BLCA	Primary Tumor	bladder urothelial carcinoma	3.73217
TCGA-GD-A3OQ-01	BLCA	Primary Tumor	bladder urothelial carcinoma	3.76463
TCGA-GD-A3OS-01	BLCA	Primary Tumor	bladder urothelial carcinoma	3.73436
TCGA-GD-A6C6-01	BLCA	Primary Tumor	bladder urothelial carcinoma	3.63031
TCGA-GD-A76B-01	BLCA	Primary Tumor	bladder urothelial carcinoma	3.74183
TCGA-GU-A42P-01	BLCA	Primary Tumor	bladder urothelial carcinoma	3.68343
TCGA-GU-A42Q-01	BLCA	Primary Tumor	bladder urothelial carcinoma	3.73676
TCGA-GU-A42R-01	BLCA	Primary Tumor	bladder urothelial carcinoma	3.70347
TCGA-GU-A762-01	BLCA	Primary Tumor	bladder urothelial carcinoma	3.76592
TCGA-GU-A763-01	BLCA	Primary Tumor	bladder urothelial carcinoma	3.65126
TCGA-GU-A764-01	BLCA	Primary Tumor	bladder urothelial carcinoma	3.77193
TCGA-GU-A766-01	BLCA	Primary Tumor	bladder urothelial carcinoma	3.77714
TCGA-GU-A767-01	BLCA	Primary Tumor	bladder urothelial carcinoma	3.74036
TCGA-GU-AATO-01	BLCA	Primary Tumor	bladder urothelial carcinoma	3.73152
TCGA-GU-AATP-01	BLCA	Primary Tumor	bladder urothelial carcinoma	3.75515
TCGA-GU-AATQ-01	BLCA	Primary Tumor	bladder urothelial carcinoma	3.7313
TCGA-GV-A3JV-01	BLCA	Primary Tumor	bladder urothelial carcinoma	3.75504
TCGA-GV-A3JW-01	BLCA	Primary Tumor	bladder urothelial carcinoma	3.68225
TCGA-GV-A3JX-01	BLCA	Primary Tumor	bladder urothelial carcinoma	3.7455
TCGA-GV-A3JZ-01	BLCA	Primary Tumor	bladder urothelial carcinoma	3.75806
TCGA-GV-A3QF-01	BLCA	Primary Tumor	bladder urothelial carcinoma	3.73122
TCGA-GV-A3QG-01	BLCA	Primary Tumor	bladder urothelial carcinoma	3.77535
TCGA-GV-A3QH-01	BLCA	Primary Tumor	bladder urothelial carcinoma	3.67148
TCGA-GV-A3QI-01	BLCA	Primary Tumor	bladder urothelial carcinoma	3.64946
TCGA-GV-A3QK-01	BLCA	Primary Tumor	bladder urothelial carcinoma	3.73085
TCGA-GV-A40E-01	BLCA	Primary Tumor	bladder urothelial carcinoma	3.75762
TCGA-GV-A40G-01	BLCA	Primary Tumor	bladder urothelial carcinoma	3.69346
TCGA-GV-A6ZA-01	BLCA	Primary Tumor	bladder urothelial carcinoma	3.69553
TCGA-H4-A2HO-01	BLCA	Primary Tumor	bladder urothelial carcinoma	3.72228
TCGA-H4-A2HQ-01	BLCA	Primary Tumor	bladder urothelial carcinoma	3.71607
TCGA-HQ-A2OE-01	BLCA	Primary Tumor	bladder urothelial carcinoma	3.70222
TCGA-HQ-A2OF-01	BLCA	Primary Tumor	bladder urothelial carcinoma	3.69029
TCGA-HQ-A5ND-01	BLCA	Primary Tumor	bladder urothelial carcinoma	3.73348
TCGA-HQ-A5NE-01	BLCA	Primary Tumor	bladder urothelial carcinoma	3.77828
TCGA-K4-A3WS-01	BLCA	Primary Tumor	bladder urothelial carcinoma	3.76537
TCGA-K4-A3WU-01	BLCA	Primary Tumor	bladder urothelial carcinoma	3.75451
TCGA-K4-A3WV-01	BLCA	Primary Tumor	bladder urothelial carcinoma	3.72381
TCGA-K4-A4AB-01	BLCA	Primary Tumor	bladder urothelial carcinoma	3.73243
TCGA-K4-A4AC-01	BLCA	Primary Tumor	bladder urothelial carcinoma	3.75601
TCGA-K4-A54R-01	BLCA	Primary Tumor	bladder urothelial carcinoma	3.75845
TCGA-K4-A5RH-01	BLCA	Primary Tumor	bladder urothelial carcinoma	3.76889
TCGA-K4-A5RI-01	BLCA	Primary Tumor	bladder urothelial carcinoma	3.74196
TCGA-K4-A5RJ-01	BLCA	Primary Tumor	bladder urothelial carcinoma	3.7599
TCGA-K4-A6FZ-01	BLCA	Primary Tumor	bladder urothelial carcinoma	3.76231
TCGA-K4-A6MB-01	BLCA	Primary Tumor	bladder urothelial carcinoma	3.7317
TCGA-K4-A83P-01	BLCA	Primary Tumor	bladder urothelial carcinoma	3.76408
TCGA-K4-AAQO-01	BLCA	Primary Tumor	bladder urothelial carcinoma	3.75255
TCGA-KQ-A41N-01	BLCA	Primary Tumor	bladder urothelial carcinoma	3.69773
TCGA-KQ-A41O-01	BLCA	Primary Tumor	bladder urothelial carcinoma	3.55589
TCGA-KQ-A41P-01	BLCA	Primary Tumor	bladder urothelial carcinoma	3.74105
TCGA-KQ-A41Q-01	BLCA	Primary Tumor	bladder urothelial carcinoma	3.69122
TCGA-KQ-A41R-01	BLCA	Primary Tumor	bladder urothelial carcinoma	3.71192
TCGA-KQ-A41S-01	BLCA	Primary Tumor	bladder urothelial carcinoma	3.75931
TCGA-LC-A66R-01	BLCA	Primary Tumor	bladder urothelial carcinoma	3.77612
TCGA-LT-A5Z6-01	BLCA	Primary Tumor	bladder urothelial carcinoma	3.66253
TCGA-LT-A8JT-01	BLCA	Primary Tumor	bladder urothelial carcinoma	3.69173
TCGA-MV-A51V-01	BLCA	Primary Tumor	bladder urothelial carcinoma	3.75714
TCGA-PQ-A6FI-01	BLCA	Primary Tumor	bladder urothelial carcinoma	3.74296
TCGA-PQ-A6FN-01	BLCA	Primary Tumor	bladder urothelial carcinoma	3.75146
TCGA-R3-A69X-01	BLCA	Primary Tumor	bladder urothelial carcinoma	3.75464
TCGA-S5-A6DX-01	BLCA	Primary Tumor	bladder urothelial carcinoma	3.75668
TCGA-S5-AA26-01	BLCA	Primary Tumor	bladder urothelial carcinoma	3.69831
TCGA-SY-A9G0-01	BLCA	Primary Tumor	bladder urothelial carcinoma	3.74036
TCGA-SY-A9G5-01	BLCA	Primary Tumor	bladder urothelial carcinoma	3.76561
TCGA-UY-A78K-01	BLCA	Primary Tumor	bladder urothelial carcinoma	3.73627
TCGA-UY-A78L-01	BLCA	Primary Tumor	bladder urothelial carcinoma	3.74601
TCGA-UY-A78M-01	BLCA	Primary Tumor	bladder urothelial carcinoma	3.74158
TCGA-UY-A78N-01	BLCA	Primary Tumor	bladder urothelial carcinoma	3.6605
TCGA-UY-A78O-01	BLCA	Primary Tumor	bladder urothelial carcinoma	3.71999
TCGA-UY-A78P-01	BLCA	Primary Tumor	bladder urothelial carcinoma	3.77573
TCGA-UY-A8OB-01	BLCA	Primary Tumor	bladder urothelial carcinoma	3.74011
TCGA-UY-A8OC-01	BLCA	Primary Tumor	bladder urothelial carcinoma	3.75981
TCGA-UY-A8OD-01	BLCA	Primary Tumor	bladder urothelial carcinoma	3.75644
TCGA-UY-A9PA-01	BLCA	Primary Tumor	bladder urothelial carcinoma	3.73199
TCGA-UY-A9PB-01	BLCA	Primary Tumor	bladder urothelial carcinoma	3.77076
TCGA-UY-A9PD-01	BLCA	Primary Tumor	bladder urothelial carcinoma	3.74639
TCGA-UY-A9PE-01	BLCA	Primary Tumor	bladder urothelial carcinoma	3.72309
TCGA-UY-A9PF-01	BLCA	Primary Tumor	bladder urothelial carcinoma	3.75397
TCGA-UY-A9PH-01	BLCA	Primary Tumor	bladder urothelial carcinoma	3.76348
TCGA-XF-A8HB-01	BLCA	Primary Tumor	bladder urothelial carcinoma	3.68449
TCGA-XF-A8HC-01	BLCA	Primary Tumor	bladder urothelial carcinoma	3.63266
TCGA-XF-A8HD-01	BLCA	Primary Tumor	bladder urothelial carcinoma	3.76059
TCGA-XF-A8HE-01	BLCA	Primary Tumor	bladder urothelial carcinoma	3.76865
TCGA-XF-A8HF-01	BLCA	Primary Tumor	bladder urothelial carcinoma	3.73089
TCGA-XF-A8HG-01	BLCA	Primary Tumor	bladder urothelial carcinoma	3.65214
TCGA-XF-A8HH-01	BLCA	Primary Tumor	bladder urothelial carcinoma	3.73544
TCGA-XF-A8HI-01	BLCA	Primary Tumor	bladder urothelial carcinoma	3.72303
TCGA-XF-A9SH-01	BLCA	Primary Tumor	bladder urothelial carcinoma	3.70747
TCGA-XF-A9SI-01	BLCA	Primary Tumor	bladder urothelial carcinoma	3.76157
TCGA-XF-A9SJ-01	BLCA	Primary Tumor	bladder urothelial carcinoma	3.76142
TCGA-XF-A9SK-01	BLCA	Primary Tumor	bladder urothelial carcinoma	3.73107
TCGA-XF-A9SL-01	BLCA	Primary Tumor	bladder urothelial carcinoma	3.75404
TCGA-XF-A9SM-01	BLCA	Primary Tumor	bladder urothelial carcinoma	3.77376
TCGA-XF-A9SP-01	BLCA	Primary Tumor	bladder urothelial carcinoma	3.74438
TCGA-XF-A9ST-01	BLCA	Primary Tumor	bladder urothelial carcinoma	3.65577
TCGA-XF-A9SU-01	BLCA	Primary Tumor	bladder urothelial carcinoma	3.75749
TCGA-XF-A9SV-01	BLCA	Primary Tumor	bladder urothelial carcinoma	3.72917
TCGA-XF-A9SW-01	BLCA	Primary Tumor	bladder urothelial carcinoma	3.76035
TCGA-XF-A9SX-01	BLCA	Primary Tumor	bladder urothelial carcinoma	3.75957
TCGA-XF-A9SY-01	BLCA	Primary Tumor	bladder urothelial carcinoma	3.78219
TCGA-XF-A9SZ-01	BLCA	Primary Tumor	bladder urothelial carcinoma	3.76114
TCGA-XF-A9T0-01	BLCA	Primary Tumor	bladder urothelial carcinoma	3.74975
TCGA-XF-A9T2-01	BLCA	Primary Tumor	bladder urothelial carcinoma	3.72559
TCGA-XF-A9T3-01	BLCA	Primary Tumor	bladder urothelial carcinoma	3.76721
TCGA-XF-A9T4-01	BLCA	Primary Tumor	bladder urothelial carcinoma	3.76688
TCGA-XF-A9T5-01	BLCA	Primary Tumor	bladder urothelial carcinoma	3.74716
TCGA-XF-A9T6-01	BLCA	Primary Tumor	bladder urothelial carcinoma	3.72131
TCGA-XF-A9T8-01	BLCA	Primary Tumor	bladder urothelial carcinoma	3.77432
TCGA-XF-AAME-01	BLCA	Primary Tumor	bladder urothelial carcinoma	3.77361
TCGA-XF-AAMG-01	BLCA	Primary Tumor	bladder urothelial carcinoma	3.73707
TCGA-XF-AAMH-01	BLCA	Primary Tumor	bladder urothelial carcinoma	3.71229
TCGA-XF-AAMJ-01	BLCA	Primary Tumor	bladder urothelial carcinoma	3.7473
TCGA-XF-AAML-01	BLCA	Primary Tumor	bladder urothelial carcinoma	3.68633
TCGA-XF-AAMQ-01	BLCA	Primary Tumor	bladder urothelial carcinoma	3.74499
TCGA-XF-AAMR-01	BLCA	Primary Tumor	bladder urothelial carcinoma	3.74033
TCGA-XF-AAMT-01	BLCA	Primary Tumor	bladder urothelial carcinoma	3.76081
TCGA-XF-AAMW-01	BLCA	Primary Tumor	bladder urothelial carcinoma	3.77305
TCGA-XF-AAMX-01	BLCA	Primary Tumor	bladder urothelial carcinoma	3.70612
TCGA-XF-AAMY-01	BLCA	Primary Tumor	bladder urothelial carcinoma	3.74353
TCGA-XF-AAMZ-01	BLCA	Primary Tumor	bladder urothelial carcinoma	3.70974
TCGA-XF-AAN0-01	BLCA	Primary Tumor	bladder urothelial carcinoma	3.75258
TCGA-XF-AAN1-01	BLCA	Primary Tumor	bladder urothelial carcinoma	3.69185
TCGA-XF-AAN2-01	BLCA	Primary Tumor	bladder urothelial carcinoma	3.74824
TCGA-XF-AAN3-01	BLCA	Primary Tumor	bladder urothelial carcinoma	3.73112
TCGA-XF-AAN4-01	BLCA	Primary Tumor	bladder urothelial carcinoma	3.76159
TCGA-XF-AAN5-01	BLCA	Primary Tumor	bladder urothelial carcinoma	3.77043
TCGA-XF-AAN7-01	BLCA	Primary Tumor	bladder urothelial carcinoma	3.73598
TCGA-XF-AAN8-01	BLCA	Primary Tumor	bladder urothelial carcinoma	3.72261
TCGA-YC-A89H-01	BLCA	Primary Tumor	bladder urothelial carcinoma	3.74973
TCGA-YC-A8S6-01	BLCA	Primary Tumor	bladder urothelial carcinoma	3.76534
TCGA-YC-A9TC-01	BLCA	Primary Tumor	bladder urothelial carcinoma	3.71654
TCGA-YF-AA3L-01	BLCA	Primary Tumor	bladder urothelial carcinoma	3.67775
TCGA-YF-AA3M-01	BLCA	Primary Tumor	bladder urothelial carcinoma	3.72349
TCGA-ZF-A9R0-01	BLCA	Primary Tumor	bladder urothelial carcinoma	3.73656
TCGA-ZF-A9R1-01	BLCA	Primary Tumor	bladder urothelial carcinoma	3.70487
TCGA-ZF-A9R2-01	BLCA	Primary Tumor	bladder urothelial carcinoma	3.67176
TCGA-ZF-A9R3-01	BLCA	Primary Tumor	bladder urothelial carcinoma	3.72707
TCGA-ZF-A9R4-01	BLCA	Primary Tumor	bladder urothelial carcinoma	3.68268
TCGA-ZF-A9R5-01	BLCA	Primary Tumor	bladder urothelial carcinoma	3.61898
TCGA-ZF-A9R7-01	BLCA	Primary Tumor	bladder urothelial carcinoma	3.72525
TCGA-ZF-A9R9-01	BLCA	Primary Tumor	bladder urothelial carcinoma	3.7346
TCGA-ZF-A9RC-01	BLCA	Primary Tumor	bladder urothelial carcinoma	3.73486
TCGA-ZF-A9RD-01	BLCA	Primary Tumor	bladder urothelial carcinoma	3.77929
TCGA-ZF-A9RE-01	BLCA	Primary Tumor	bladder urothelial carcinoma	3.70348
TCGA-ZF-A9RF-01	BLCA	Primary Tumor	bladder urothelial carcinoma	3.73862
TCGA-ZF-A9RL-01	BLCA	Primary Tumor	bladder urothelial carcinoma	3.63811
TCGA-ZF-A9RM-01	BLCA	Primary Tumor	bladder urothelial carcinoma	3.64232
TCGA-ZF-A9RN-01	BLCA	Primary Tumor	bladder urothelial carcinoma	3.69515
TCGA-ZF-AA4N-01	BLCA	Primary Tumor	bladder urothelial carcinoma	3.7764
TCGA-ZF-AA4R-01	BLCA	Primary Tumor	bladder urothelial carcinoma	3.74699
TCGA-ZF-AA4T-01	BLCA	Primary Tumor	bladder urothelial carcinoma	3.71517
TCGA-ZF-AA4U-01	BLCA	Primary Tumor	bladder urothelial carcinoma	3.67323
TCGA-ZF-AA4V-01	BLCA	Primary Tumor	bladder urothelial carcinoma	3.75141
TCGA-ZF-AA4W-01	BLCA	Primary Tumor	bladder urothelial carcinoma	3.74331
TCGA-ZF-AA4X-01	BLCA	Primary Tumor	bladder urothelial carcinoma	3.67148
TCGA-ZF-AA51-01	BLCA	Primary Tumor	bladder urothelial carcinoma	3.76797
TCGA-ZF-AA52-01	BLCA	Primary Tumor	bladder urothelial carcinoma	3.75885
TCGA-ZF-AA53-01	BLCA	Primary Tumor	bladder urothelial carcinoma	3.77225
TCGA-ZF-AA54-01	BLCA	Primary Tumor	bladder urothelial carcinoma	3.7559
TCGA-ZF-AA56-01	BLCA	Primary Tumor	bladder urothelial carcinoma	3.77346
TCGA-ZF-AA58-01	BLCA	Primary Tumor	bladder urothelial carcinoma	3.77793
TCGA-ZF-AA5H-01	BLCA	Primary Tumor	bladder urothelial carcinoma	3.76678
TCGA-ZF-AA5N-01	BLCA	Primary Tumor	bladder urothelial carcinoma	3.7286
TCGA-ZF-AA5P-01	BLCA	Primary Tumor	bladder urothelial carcinoma	3.7687
TCGA-3C-AAAU-01	BRCA	Primary Tumor	breast invasive carcinoma	3.68094
TCGA-3C-AALI-01	BRCA	Primary Tumor	breast invasive carcinoma	3.73619
TCGA-3C-AALJ-01	BRCA	Primary Tumor	breast invasive carcinoma	3.736
TCGA-3C-AALK-01	BRCA	Primary Tumor	breast invasive carcinoma	3.73921
TCGA-4H-AAAK-01	BRCA	Primary Tumor	breast invasive carcinoma	3.73379
TCGA-5L-AAT0-01	BRCA	Primary Tumor	breast invasive carcinoma	3.71872
TCGA-5L-AAT1-01	BRCA	Primary Tumor	breast invasive carcinoma	3.71693
TCGA-5T-A9QA-01	BRCA	Primary Tumor	breast invasive carcinoma	3.67144
TCGA-A1-A0SB-01	BRCA	Primary Tumor	breast invasive carcinoma	3.70714
TCGA-A1-A0SD-01	BRCA	Primary Tumor	breast invasive carcinoma	3.73919
TCGA-A1-A0SE-01	BRCA	Primary Tumor	breast invasive carcinoma	3.72371
TCGA-A1-A0SF-01	BRCA	Primary Tumor	breast invasive carcinoma	3.71864
TCGA-A1-A0SG-01	BRCA	Primary Tumor	breast invasive carcinoma	3.71383
TCGA-A1-A0SH-01	BRCA	Primary Tumor	breast invasive carcinoma	3.71973
TCGA-A1-A0SI-01	BRCA	Primary Tumor	breast invasive carcinoma	3.75292
TCGA-A1-A0SJ-01	BRCA	Primary Tumor	breast invasive carcinoma	3.74174
TCGA-A1-A0SK-01	BRCA	Primary Tumor	breast invasive carcinoma	3.64263
TCGA-A1-A0SM-01	BRCA	Primary Tumor	breast invasive carcinoma	3.74166
TCGA-A1-A0SN-01	BRCA	Primary Tumor	breast invasive carcinoma	3.7433
TCGA-A1-A0SO-01	BRCA	Primary Tumor	breast invasive carcinoma	3.65595
TCGA-A1-A0SP-01	BRCA	Primary Tumor	breast invasive carcinoma	3.75438
TCGA-A1-A0SQ-01	BRCA	Primary Tumor	breast invasive carcinoma	3.70541
TCGA-A2-A04N-01	BRCA	Primary Tumor	breast invasive carcinoma	3.71805
TCGA-A2-A04P-01	BRCA	Primary Tumor	breast invasive carcinoma	3.77111
TCGA-A2-A04Q-01	BRCA	Primary Tumor	breast invasive carcinoma	3.76359
TCGA-A2-A04R-01	BRCA	Primary Tumor	breast invasive carcinoma	3.72629
TCGA-A2-A04T-01	BRCA	Primary Tumor	breast invasive carcinoma	3.7389
TCGA-A2-A04U-01	BRCA	Primary Tumor	breast invasive carcinoma	3.70564
TCGA-A2-A04V-01	BRCA	Primary Tumor	breast invasive carcinoma	3.7403
TCGA-A2-A04W-01	BRCA	Primary Tumor	breast invasive carcinoma	3.74414
TCGA-A2-A04X-01	BRCA	Primary Tumor	breast invasive carcinoma	3.74528
TCGA-A2-A04Y-01	BRCA	Primary Tumor	breast invasive carcinoma	3.75301
TCGA-A2-A0CK-01	BRCA	Primary Tumor	breast invasive carcinoma	3.73135
TCGA-A2-A0CL-01	BRCA	Primary Tumor	breast invasive carcinoma	3.76205
TCGA-A2-A0CM-01	BRCA	Primary Tumor	breast invasive carcinoma	3.76758
TCGA-A2-A0CO-01	BRCA	Primary Tumor	breast invasive carcinoma	3.70861
TCGA-A2-A0CP-01	BRCA	Primary Tumor	breast invasive carcinoma	3.6987
TCGA-A2-A0CQ-01	BRCA	Primary Tumor	breast invasive carcinoma	3.72756
TCGA-A2-A0CR-01	BRCA	Primary Tumor	breast invasive carcinoma	3.7494
TCGA-A2-A0CS-01	BRCA	Primary Tumor	breast invasive carcinoma	3.72654
TCGA-A2-A0CT-01	BRCA	Primary Tumor	breast invasive carcinoma	3.73564
TCGA-A2-A0CU-01	BRCA	Primary Tumor	breast invasive carcinoma	3.73288
TCGA-A2-A0CV-01	BRCA	Primary Tumor	breast invasive carcinoma	3.7222
TCGA-A2-A0CW-01	BRCA	Primary Tumor	breast invasive carcinoma	3.70617
TCGA-A2-A0CX-01	BRCA	Primary Tumor	breast invasive carcinoma	3.75707
TCGA-A2-A0CY-01	BRCA	Primary Tumor	breast invasive carcinoma	3.70863
TCGA-A2-A0CZ-01	BRCA	Primary Tumor	breast invasive carcinoma	3.71413
TCGA-A2-A0D0-01	BRCA	Primary Tumor	breast invasive carcinoma	3.74666
TCGA-A2-A0D1-01	BRCA	Primary Tumor	breast invasive carcinoma	3.71126
TCGA-A2-A0D2-01	BRCA	Primary Tumor	breast invasive carcinoma	3.76125
TCGA-A2-A0D3-01	BRCA	Primary Tumor	breast invasive carcinoma	3.69397
TCGA-A2-A0D4-01	BRCA	Primary Tumor	breast invasive carcinoma	3.70081
TCGA-A2-A0EM-01	BRCA	Primary Tumor	breast invasive carcinoma	3.72358
TCGA-A2-A0EN-01	BRCA	Primary Tumor	breast invasive carcinoma	3.73556
TCGA-A2-A0EO-01	BRCA	Primary Tumor	breast invasive carcinoma	3.73655
TCGA-A2-A0EP-01	BRCA	Primary Tumor	breast invasive carcinoma	3.75159
TCGA-A2-A0EQ-01	BRCA	Primary Tumor	breast invasive carcinoma	3.75635
TCGA-A2-A0ER-01	BRCA	Primary Tumor	breast invasive carcinoma	3.74317
TCGA-A2-A0ES-01	BRCA	Primary Tumor	breast invasive carcinoma	3.72611
TCGA-A2-A0ET-01	BRCA	Primary Tumor	breast invasive carcinoma	3.7137
TCGA-A2-A0EU-01	BRCA	Primary Tumor	breast invasive carcinoma	3.74514
TCGA-A2-A0EV-01	BRCA	Primary Tumor	breast invasive carcinoma	3.73746
TCGA-A2-A0EW-01	BRCA	Primary Tumor	breast invasive carcinoma	3.72361
TCGA-A2-A0EX-01	BRCA	Primary Tumor	breast invasive carcinoma	3.7141
TCGA-A2-A0EY-01	BRCA	Primary Tumor	breast invasive carcinoma	3.73626
TCGA-A2-A0ST-01	BRCA	Primary Tumor	breast invasive carcinoma	3.76423
TCGA-A2-A0SU-01	BRCA	Primary Tumor	breast invasive carcinoma	3.74057
TCGA-A2-A0SV-01	BRCA	Primary Tumor	breast invasive carcinoma	3.75448
TCGA-A2-A0SW-01	BRCA	Primary Tumor	breast invasive carcinoma	3.74763
TCGA-A2-A0SX-01	BRCA	Primary Tumor	breast invasive carcinoma	3.75842
TCGA-A2-A0SY-01	BRCA	Primary Tumor	breast invasive carcinoma	3.74629
TCGA-A2-A0T0-01	BRCA	Primary Tumor	breast invasive carcinoma	3.75605
TCGA-A2-A0T1-01	BRCA	Primary Tumor	breast invasive carcinoma	3.7632
TCGA-A2-A0T2-01	BRCA	Primary Tumor	breast invasive carcinoma	3.74212
TCGA-A2-A0T3-01	BRCA	Primary Tumor	breast invasive carcinoma	3.72598
TCGA-A2-A0T4-01	BRCA	Primary Tumor	breast invasive carcinoma	3.7547
TCGA-A2-A0T5-01	BRCA	Primary Tumor	breast invasive carcinoma	3.73659
TCGA-A2-A0T6-01	BRCA	Primary Tumor	breast invasive carcinoma	3.72375
TCGA-A2-A0T7-01	BRCA	Primary Tumor	breast invasive carcinoma	3.73975
TCGA-A2-A0YC-01	BRCA	Primary Tumor	breast invasive carcinoma	3.73123
TCGA-A2-A0YD-01	BRCA	Primary Tumor	breast invasive carcinoma	3.74046
TCGA-A2-A0YE-01	BRCA	Primary Tumor	breast invasive carcinoma	3.73223
TCGA-A2-A0YF-01	BRCA	Primary Tumor	breast invasive carcinoma	3.7505
TCGA-A2-A0YG-01	BRCA	Primary Tumor	breast invasive carcinoma	3.72243
TCGA-A2-A0YH-01	BRCA	Primary Tumor	breast invasive carcinoma	3.75459
TCGA-A2-A0YI-01	BRCA	Primary Tumor	breast invasive carcinoma	3.72888
TCGA-A2-A0YJ-01	BRCA	Primary Tumor	breast invasive carcinoma	3.73885
TCGA-A2-A0YK-01	BRCA	Primary Tumor	breast invasive carcinoma	3.73456
TCGA-A2-A0YL-01	BRCA	Primary Tumor	breast invasive carcinoma	3.73792
TCGA-A2-A0YM-01	BRCA	Primary Tumor	breast invasive carcinoma	3.76574
TCGA-A2-A0YT-01	BRCA	Primary Tumor	breast invasive carcinoma	3.7169
TCGA-A2-A1FV-01	BRCA	Primary Tumor	breast invasive carcinoma	3.72335
TCGA-A2-A1FW-01	BRCA	Primary Tumor	breast invasive carcinoma	3.69889
TCGA-A2-A1FX-01	BRCA	Primary Tumor	breast invasive carcinoma	3.74345
TCGA-A2-A1FZ-01	BRCA	Primary Tumor	breast invasive carcinoma	3.72991
TCGA-A2-A1G0-01	BRCA	Primary Tumor	breast invasive carcinoma	3.72207
TCGA-A2-A1G1-01	BRCA	Primary Tumor	breast invasive carcinoma	3.77339
TCGA-A2-A1G4-01	BRCA	Primary Tumor	breast invasive carcinoma	3.71484
TCGA-A2-A1G6-01	BRCA	Primary Tumor	breast invasive carcinoma	3.69598
TCGA-A2-A259-01	BRCA	Primary Tumor	breast invasive carcinoma	3.74471
TCGA-A2-A25A-01	BRCA	Primary Tumor	breast invasive carcinoma	3.74703
TCGA-A2-A25B-01	BRCA	Primary Tumor	breast invasive carcinoma	3.74789
TCGA-A2-A25C-01	BRCA	Primary Tumor	breast invasive carcinoma	3.73562
TCGA-A2-A25D-01	BRCA	Primary Tumor	breast invasive carcinoma	3.76137
TCGA-A2-A25E-01	BRCA	Primary Tumor	breast invasive carcinoma	3.72966
TCGA-A2-A25F-01	BRCA	Primary Tumor	breast invasive carcinoma	3.77209
TCGA-A2-A3KC-01	BRCA	Primary Tumor	breast invasive carcinoma	3.7337
TCGA-A2-A3KD-01	BRCA	Primary Tumor	breast invasive carcinoma	3.73643
TCGA-A2-A3XS-01	BRCA	Primary Tumor	breast invasive carcinoma	3.7314
TCGA-A2-A3XT-01	BRCA	Primary Tumor	breast invasive carcinoma	3.7561
TCGA-A2-A3XU-01	BRCA	Primary Tumor	breast invasive carcinoma	3.70695
TCGA-A2-A3XV-01	BRCA	Primary Tumor	breast invasive carcinoma	3.68504
TCGA-A2-A3XW-01	BRCA	Primary Tumor	breast invasive carcinoma	3.73187
TCGA-A2-A3XX-01	BRCA	Primary Tumor	breast invasive carcinoma	3.74199
TCGA-A2-A3XY-01	BRCA	Primary Tumor	breast invasive carcinoma	3.76954
TCGA-A2-A3XZ-01	BRCA	Primary Tumor	breast invasive carcinoma	3.74347
TCGA-A2-A3Y0-01	BRCA	Primary Tumor	breast invasive carcinoma	3.75044
TCGA-A2-A4RW-01	BRCA	Primary Tumor	breast invasive carcinoma	3.71964
TCGA-A2-A4RX-01	BRCA	Primary Tumor	breast invasive carcinoma	3.75925
TCGA-A2-A4RY-01	BRCA	Primary Tumor	breast invasive carcinoma	3.7056
TCGA-A2-A4S0-01	BRCA	Primary Tumor	breast invasive carcinoma	3.66604
TCGA-A2-A4S1-01	BRCA	Primary Tumor	breast invasive carcinoma	3.73745
TCGA-A2-A4S2-01	BRCA	Primary Tumor	breast invasive carcinoma	3.73211
TCGA-A2-A4S3-01	BRCA	Primary Tumor	breast invasive carcinoma	3.72467
TCGA-A7-A0CD-01	BRCA	Primary Tumor	breast invasive carcinoma	3.71541
TCGA-A7-A0CE-01	BRCA	Primary Tumor	breast invasive carcinoma	3.75277
TCGA-A7-A0CG-01	BRCA	Primary Tumor	breast invasive carcinoma	3.74299
TCGA-A7-A0CH-01	BRCA	Primary Tumor	breast invasive carcinoma	3.71263
TCGA-A7-A0CJ-01	BRCA	Primary Tumor	breast invasive carcinoma	3.72003
TCGA-A7-A0D9-01	BRCA	Primary Tumor	breast invasive carcinoma	3.69099
TCGA-A7-A0DA-01	BRCA	Primary Tumor	breast invasive carcinoma	3.74688
TCGA-A7-A0DB-01	BRCA	Primary Tumor	breast invasive carcinoma	3.70943
TCGA-A7-A0DC-01	BRCA	Primary Tumor	breast invasive carcinoma	3.63331
TCGA-A7-A13D-01	BRCA	Primary Tumor	breast invasive carcinoma	3.75819
TCGA-A7-A13E-01	BRCA	Primary Tumor	breast invasive carcinoma	3.7284
TCGA-A7-A13F-01	BRCA	Primary Tumor	breast invasive carcinoma	3.73147
TCGA-A7-A13G-01	BRCA	Primary Tumor	breast invasive carcinoma	3.68184
TCGA-A7-A13H-01	BRCA	Primary Tumor	breast invasive carcinoma	3.72126
TCGA-A7-A26E-01	BRCA	Primary Tumor	breast invasive carcinoma	3.72547
TCGA-A7-A26F-01	BRCA	Primary Tumor	breast invasive carcinoma	3.77315
TCGA-A7-A26G-01	BRCA	Primary Tumor	breast invasive carcinoma	3.75555
TCGA-A7-A26H-01	BRCA	Primary Tumor	breast invasive carcinoma	3.73777
TCGA-A7-A26I-01	BRCA	Primary Tumor	breast invasive carcinoma	3.74787
TCGA-A7-A26J-01	BRCA	Primary Tumor	breast invasive carcinoma	3.73271
TCGA-A7-A2KD-01	BRCA	Primary Tumor	breast invasive carcinoma	3.74912
TCGA-A7-A3IY-01	BRCA	Primary Tumor	breast invasive carcinoma	3.75988
TCGA-A7-A3IZ-01	BRCA	Primary Tumor	breast invasive carcinoma	3.72241
TCGA-A7-A3J0-01	BRCA	Primary Tumor	breast invasive carcinoma	3.71351
TCGA-A7-A3J1-01	BRCA	Primary Tumor	breast invasive carcinoma	3.71853
TCGA-A7-A3RF-01	BRCA	Primary Tumor	breast invasive carcinoma	3.69723
TCGA-A7-A425-01	BRCA	Primary Tumor	breast invasive carcinoma	3.74164
TCGA-A7-A426-01	BRCA	Primary Tumor	breast invasive carcinoma	3.7209
TCGA-A7-A4SA-01	BRCA	Primary Tumor	breast invasive carcinoma	3.74388
TCGA-A7-A4SB-01	BRCA	Primary Tumor	breast invasive carcinoma	3.71687
TCGA-A7-A4SC-01	BRCA	Primary Tumor	breast invasive carcinoma	3.72985
TCGA-A7-A4SD-01	BRCA	Primary Tumor	breast invasive carcinoma	3.75924
TCGA-A7-A4SE-01	BRCA	Primary Tumor	breast invasive carcinoma	3.75224
TCGA-A7-A4SF-01	BRCA	Primary Tumor	breast invasive carcinoma	3.69872
TCGA-A7-A56D-01	BRCA	Primary Tumor	breast invasive carcinoma	3.72246
TCGA-A7-A5ZV-01	BRCA	Primary Tumor	breast invasive carcinoma	3.74572
TCGA-A7-A5ZW-01	BRCA	Primary Tumor	breast invasive carcinoma	3.72192
TCGA-A7-A5ZX-01	BRCA	Primary Tumor	breast invasive carcinoma	3.67758
TCGA-A7-A6VV-01	BRCA	Primary Tumor	breast invasive carcinoma	3.76767
TCGA-A7-A6VW-01	BRCA	Primary Tumor	breast invasive carcinoma	3.75951
TCGA-A7-A6VX-01	BRCA	Primary Tumor	breast invasive carcinoma	3.72459
TCGA-A7-A6VY-01	BRCA	Primary Tumor	breast invasive carcinoma	3.76936
TCGA-A8-A06N-01	BRCA	Primary Tumor	breast invasive carcinoma	3.64966
TCGA-A8-A06O-01	BRCA	Primary Tumor	breast invasive carcinoma	3.72271
TCGA-A8-A06P-01	BRCA	Primary Tumor	breast invasive carcinoma	3.72147
TCGA-A8-A06Q-01	BRCA	Primary Tumor	breast invasive carcinoma	3.6351
TCGA-A8-A06R-01	BRCA	Primary Tumor	breast invasive carcinoma	3.75512
TCGA-A8-A06T-01	BRCA	Primary Tumor	breast invasive carcinoma	3.70343
TCGA-A8-A06U-01	BRCA	Primary Tumor	breast invasive carcinoma	3.73242
TCGA-A8-A06X-01	BRCA	Primary Tumor	breast invasive carcinoma	3.72974
TCGA-A8-A06Y-01	BRCA	Primary Tumor	breast invasive carcinoma	3.68643
TCGA-A8-A06Z-01	BRCA	Primary Tumor	breast invasive carcinoma	3.68166
TCGA-A8-A075-01	BRCA	Primary Tumor	breast invasive carcinoma	3.748
TCGA-A8-A076-01	BRCA	Primary Tumor	breast invasive carcinoma	3.73487
TCGA-A8-A079-01	BRCA	Primary Tumor	breast invasive carcinoma	3.70248
TCGA-A8-A07B-01	BRCA	Primary Tumor	breast invasive carcinoma	3.73872
TCGA-A8-A07C-01	BRCA	Primary Tumor	breast invasive carcinoma	3.73814
TCGA-A8-A07E-01	BRCA	Primary Tumor	breast invasive carcinoma	3.74464
TCGA-A8-A07F-01	BRCA	Primary Tumor	breast invasive carcinoma	3.7305
TCGA-A8-A07G-01	BRCA	Primary Tumor	breast invasive carcinoma	3.71884
TCGA-A8-A07I-01	BRCA	Primary Tumor	breast invasive carcinoma	3.74841
TCGA-A8-A07J-01	BRCA	Primary Tumor	breast invasive carcinoma	3.71156
TCGA-A8-A07L-01	BRCA	Primary Tumor	breast invasive carcinoma	3.70236
TCGA-A8-A07O-01	BRCA	Primary Tumor	breast invasive carcinoma	3.76521
TCGA-A8-A07P-01	BRCA	Primary Tumor	breast invasive carcinoma	3.71967
TCGA-A8-A07R-01	BRCA	Primary Tumor	breast invasive carcinoma	3.71798
TCGA-A8-A07S-01	BRCA	Primary Tumor	breast invasive carcinoma	3.72013
TCGA-A8-A07U-01	BRCA	Primary Tumor	breast invasive carcinoma	3.76954
TCGA-A8-A07W-01	BRCA	Primary Tumor	breast invasive carcinoma	3.73831
TCGA-A8-A07Z-01	BRCA	Primary Tumor	breast invasive carcinoma	3.71758
TCGA-A8-A081-01	BRCA	Primary Tumor	breast invasive carcinoma	3.70525
TCGA-A8-A082-01	BRCA	Primary Tumor	breast invasive carcinoma	3.72177
TCGA-A8-A083-01	BRCA	Primary Tumor	breast invasive carcinoma	3.67388
TCGA-A8-A084-01	BRCA	Primary Tumor	breast invasive carcinoma	3.7285
TCGA-A8-A085-01	BRCA	Primary Tumor	breast invasive carcinoma	3.69606
TCGA-A8-A086-01	BRCA	Primary Tumor	breast invasive carcinoma	3.72981
TCGA-A8-A08A-01	BRCA	Primary Tumor	breast invasive carcinoma	3.71843
TCGA-A8-A08B-01	BRCA	Primary Tumor	breast invasive carcinoma	3.71611
TCGA-A8-A08C-01	BRCA	Primary Tumor	breast invasive carcinoma	3.69101
TCGA-A8-A08F-01	BRCA	Primary Tumor	breast invasive carcinoma	3.74485
TCGA-A8-A08G-01	BRCA	Primary Tumor	breast invasive carcinoma	3.71926
TCGA-A8-A08H-01	BRCA	Primary Tumor	breast invasive carcinoma	3.75666
TCGA-A8-A08I-01	BRCA	Primary Tumor	breast invasive carcinoma	3.72822
TCGA-A8-A08J-01	BRCA	Primary Tumor	breast invasive carcinoma	3.72653
TCGA-A8-A08L-01	BRCA	Primary Tumor	breast invasive carcinoma	3.7266
TCGA-A8-A08O-01	BRCA	Primary Tumor	breast invasive carcinoma	3.71821
TCGA-A8-A08P-01	BRCA	Primary Tumor	breast invasive carcinoma	3.7566
TCGA-A8-A08R-01	BRCA	Primary Tumor	breast invasive carcinoma	3.76125
TCGA-A8-A08S-01	BRCA	Primary Tumor	breast invasive carcinoma	3.72918
TCGA-A8-A08T-01	BRCA	Primary Tumor	breast invasive carcinoma	3.72728
TCGA-A8-A08X-01	BRCA	Primary Tumor	breast invasive carcinoma	3.75453
TCGA-A8-A08Z-01	BRCA	Primary Tumor	breast invasive carcinoma	3.74192
TCGA-A8-A090-01	BRCA	Primary Tumor	breast invasive carcinoma	3.74199
TCGA-A8-A091-01	BRCA	Primary Tumor	breast invasive carcinoma	3.71614
TCGA-A8-A092-01	BRCA	Primary Tumor	breast invasive carcinoma	3.69618
TCGA-A8-A093-01	BRCA	Primary Tumor	breast invasive carcinoma	3.69988
TCGA-A8-A094-01	BRCA	Primary Tumor	breast invasive carcinoma	3.76295
TCGA-A8-A095-01	BRCA	Primary Tumor	breast invasive carcinoma	3.7142
TCGA-A8-A096-01	BRCA	Primary Tumor	breast invasive carcinoma	3.75293
TCGA-A8-A097-01	BRCA	Primary Tumor	breast invasive carcinoma	3.75046
TCGA-A8-A099-01	BRCA	Primary Tumor	breast invasive carcinoma	3.70629
TCGA-A8-A09A-01	BRCA	Primary Tumor	breast invasive carcinoma	3.74035
TCGA-A8-A09B-01	BRCA	Primary Tumor	breast invasive carcinoma	3.71488
TCGA-A8-A09C-01	BRCA	Primary Tumor	breast invasive carcinoma	3.70687
TCGA-A8-A09D-01	BRCA	Primary Tumor	breast invasive carcinoma	3.73945
TCGA-A8-A09E-01	BRCA	Primary Tumor	breast invasive carcinoma	3.70775
TCGA-A8-A09G-01	BRCA	Primary Tumor	breast invasive carcinoma	3.73131
TCGA-A8-A09I-01	BRCA	Primary Tumor	breast invasive carcinoma	3.74289
TCGA-A8-A09K-01	BRCA	Primary Tumor	breast invasive carcinoma	3.67877
TCGA-A8-A09M-01	BRCA	Primary Tumor	breast invasive carcinoma	3.72197
TCGA-A8-A09N-01	BRCA	Primary Tumor	breast invasive carcinoma	3.72484
TCGA-A8-A09Q-01	BRCA	Primary Tumor	breast invasive carcinoma	3.74869
TCGA-A8-A09R-01	BRCA	Primary Tumor	breast invasive carcinoma	3.74889
TCGA-A8-A09T-01	BRCA	Primary Tumor	breast invasive carcinoma	3.72956
TCGA-A8-A09V-01	BRCA	Primary Tumor	breast invasive carcinoma	3.71061
TCGA-A8-A09W-01	BRCA	Primary Tumor	breast invasive carcinoma	3.73192
TCGA-A8-A09X-01	BRCA	Primary Tumor	breast invasive carcinoma	3.74662
TCGA-A8-A09Z-01	BRCA	Primary Tumor	breast invasive carcinoma	3.71913
TCGA-A8-A0A1-01	BRCA	Primary Tumor	breast invasive carcinoma	3.74469
TCGA-A8-A0A2-01	BRCA	Primary Tumor	breast invasive carcinoma	3.7235
TCGA-A8-A0A4-01	BRCA	Primary Tumor	breast invasive carcinoma	3.70963
TCGA-A8-A0A6-01	BRCA	Primary Tumor	breast invasive carcinoma	3.73675
TCGA-A8-A0A7-01	BRCA	Primary Tumor	breast invasive carcinoma	3.75076
TCGA-A8-A0A9-01	BRCA	Primary Tumor	breast invasive carcinoma	3.73523
TCGA-A8-A0AB-01	BRCA	Primary Tumor	breast invasive carcinoma	3.70129
TCGA-A8-A0AD-01	BRCA	Primary Tumor	breast invasive carcinoma	3.73779
TCGA-AC-A23C-01	BRCA	Primary Tumor	breast invasive carcinoma	3.73314
TCGA-AC-A23E-01	BRCA	Primary Tumor	breast invasive carcinoma	3.73613
TCGA-AC-A23G-01	BRCA	Primary Tumor	breast invasive carcinoma	3.73281
TCGA-AC-A23H-01	BRCA	Primary Tumor	breast invasive carcinoma	3.72118
TCGA-AC-A2B8-01	BRCA	Primary Tumor	breast invasive carcinoma	3.73434
TCGA-AC-A2BK-01	BRCA	Primary Tumor	breast invasive carcinoma	3.73297
TCGA-AC-A2BM-01	BRCA	Primary Tumor	breast invasive carcinoma	3.72216
TCGA-AC-A2FB-01	BRCA	Primary Tumor	breast invasive carcinoma	3.74743
TCGA-AC-A2FE-01	BRCA	Primary Tumor	breast invasive carcinoma	3.74721
TCGA-AC-A2FF-01	BRCA	Primary Tumor	breast invasive carcinoma	3.72916
TCGA-AC-A2FG-01	BRCA	Primary Tumor	breast invasive carcinoma	3.71172
TCGA-AC-A2FK-01	BRCA	Primary Tumor	breast invasive carcinoma	3.6931
TCGA-AC-A2FM-01	BRCA	Primary Tumor	breast invasive carcinoma	3.69894
TCGA-AC-A2FO-01	BRCA	Primary Tumor	breast invasive carcinoma	3.73391
TCGA-AC-A2QH-01	BRCA	Primary Tumor	breast invasive carcinoma	3.74167
TCGA-AC-A2QI-01	BRCA	Primary Tumor	breast invasive carcinoma	3.70794
TCGA-AC-A2QJ-01	BRCA	Primary Tumor	breast invasive carcinoma	3.75637
TCGA-AC-A3BB-01	BRCA	Primary Tumor	breast invasive carcinoma	3.72825
TCGA-AC-A3EH-01	BRCA	Primary Tumor	breast invasive carcinoma	3.72071
TCGA-AC-A3HN-01	BRCA	Primary Tumor	breast invasive carcinoma	3.73728
TCGA-AC-A3OD-01	BRCA	Primary Tumor	breast invasive carcinoma	3.7409
TCGA-AC-A3QP-01	BRCA	Primary Tumor	breast invasive carcinoma	3.71111
TCGA-AC-A3QQ-01	BRCA	Primary Tumor	breast invasive carcinoma	3.72903
TCGA-AC-A3TM-01	BRCA	Primary Tumor	breast invasive carcinoma	3.72148
TCGA-AC-A3TN-01	BRCA	Primary Tumor	breast invasive carcinoma	3.68546
TCGA-AC-A3W5-01	BRCA	Primary Tumor	breast invasive carcinoma	3.75615
TCGA-AC-A3W6-01	BRCA	Primary Tumor	breast invasive carcinoma	3.7431
TCGA-AC-A3W7-01	BRCA	Primary Tumor	breast invasive carcinoma	3.71964
TCGA-AC-A3YI-01	BRCA	Primary Tumor	breast invasive carcinoma	3.72908
TCGA-AC-A3YJ-01	BRCA	Primary Tumor	breast invasive carcinoma	3.70752
TCGA-AC-A4ZE-01	BRCA	Primary Tumor	breast invasive carcinoma	3.71093
TCGA-AC-A5EH-01	BRCA	Primary Tumor	breast invasive carcinoma	3.74676
TCGA-AC-A5XS-01	BRCA	Primary Tumor	breast invasive carcinoma	3.75105
TCGA-AC-A5XU-01	BRCA	Primary Tumor	breast invasive carcinoma	3.71389
TCGA-AC-A62V-01	BRCA	Primary Tumor	breast invasive carcinoma	3.6971
TCGA-AC-A62X-01	BRCA	Primary Tumor	breast invasive carcinoma	3.74371
TCGA-AC-A62Y-01	BRCA	Primary Tumor	breast invasive carcinoma	3.74896
TCGA-AC-A6IV-01	BRCA	Primary Tumor	breast invasive carcinoma	3.74166
TCGA-AC-A6IW-01	BRCA	Primary Tumor	breast invasive carcinoma	3.75175
TCGA-AC-A6IX-01	BRCA	Primary Tumor	breast invasive carcinoma	3.72817
TCGA-AC-A6IX-06	BRCA	Metastatic	breast invasive carcinoma	3.72425
TCGA-AC-A6NO-01	BRCA	Primary Tumor	breast invasive carcinoma	3.70189
TCGA-AC-A7VB-01	BRCA	Primary Tumor	breast invasive carcinoma	3.64083
TCGA-AC-A7VC-01	BRCA	Primary Tumor	breast invasive carcinoma	3.7357
TCGA-AC-A8OP-01	BRCA	Primary Tumor	breast invasive carcinoma	3.73997
TCGA-AC-A8OQ-01	BRCA	Primary Tumor	breast invasive carcinoma	3.75879
TCGA-AC-A8OR-01	BRCA	Primary Tumor	breast invasive carcinoma	3.6882
TCGA-AC-A8OS-01	BRCA	Primary Tumor	breast invasive carcinoma	3.71321
TCGA-AN-A03X-01	BRCA	Primary Tumor	breast invasive carcinoma	3.72962
TCGA-AN-A03Y-01	BRCA	Primary Tumor	breast invasive carcinoma	3.67894
TCGA-AN-A041-01	BRCA	Primary Tumor	breast invasive carcinoma	3.73047
TCGA-AN-A046-01	BRCA	Primary Tumor	breast invasive carcinoma	3.74384
TCGA-AN-A049-01	BRCA	Primary Tumor	breast invasive carcinoma	3.73249
TCGA-AN-A04A-01	BRCA	Primary Tumor	breast invasive carcinoma	3.73403
TCGA-AN-A04C-01	BRCA	Primary Tumor	breast invasive carcinoma	3.72654
TCGA-AN-A04D-01	BRCA	Primary Tumor	breast invasive carcinoma	3.65917
TCGA-AN-A0AJ-01	BRCA	Primary Tumor	breast invasive carcinoma	3.74136
TCGA-AN-A0AK-01	BRCA	Primary Tumor	breast invasive carcinoma	3.68425
TCGA-AN-A0AL-01	BRCA	Primary Tumor	breast invasive carcinoma	3.76743
TCGA-AN-A0AM-01	BRCA	Primary Tumor	breast invasive carcinoma	3.75026
TCGA-AN-A0AR-01	BRCA	Primary Tumor	breast invasive carcinoma	3.68211
TCGA-AN-A0AS-01	BRCA	Primary Tumor	breast invasive carcinoma	3.73844
TCGA-AN-A0AT-01	BRCA	Primary Tumor	breast invasive carcinoma	3.74072
TCGA-AN-A0FD-01	BRCA	Primary Tumor	breast invasive carcinoma	3.7398
TCGA-AN-A0FF-01	BRCA	Primary Tumor	breast invasive carcinoma	3.74205
TCGA-AN-A0FJ-01	BRCA	Primary Tumor	breast invasive carcinoma	3.74161
TCGA-AN-A0FK-01	BRCA	Primary Tumor	breast invasive carcinoma	3.72097
TCGA-AN-A0FL-01	BRCA	Primary Tumor	breast invasive carcinoma	3.73686
TCGA-AN-A0FN-01	BRCA	Primary Tumor	breast invasive carcinoma	3.74605
TCGA-AN-A0FS-01	BRCA	Primary Tumor	breast invasive carcinoma	3.72795
TCGA-AN-A0FT-01	BRCA	Primary Tumor	breast invasive carcinoma	3.73652
TCGA-AN-A0FV-01	BRCA	Primary Tumor	breast invasive carcinoma	3.72315
TCGA-AN-A0FW-01	BRCA	Primary Tumor	breast invasive carcinoma	3.71353
TCGA-AN-A0FX-01	BRCA	Primary Tumor	breast invasive carcinoma	3.73441
TCGA-AN-A0FY-01	BRCA	Primary Tumor	breast invasive carcinoma	3.71709
TCGA-AN-A0FZ-01	BRCA	Primary Tumor	breast invasive carcinoma	3.70583
TCGA-AN-A0G0-01	BRCA	Primary Tumor	breast invasive carcinoma	3.74745
TCGA-AN-A0XL-01	BRCA	Primary Tumor	breast invasive carcinoma	3.73953
TCGA-AN-A0XN-01	BRCA	Primary Tumor	breast invasive carcinoma	3.75328
TCGA-AN-A0XO-01	BRCA	Primary Tumor	breast invasive carcinoma	3.71625
TCGA-AN-A0XP-01	BRCA	Primary Tumor	breast invasive carcinoma	3.71386
TCGA-AN-A0XR-01	BRCA	Primary Tumor	breast invasive carcinoma	3.69969
TCGA-AN-A0XS-01	BRCA	Primary Tumor	breast invasive carcinoma	3.72561
TCGA-AN-A0XT-01	BRCA	Primary Tumor	breast invasive carcinoma	3.72525
TCGA-AN-A0XU-01	BRCA	Primary Tumor	breast invasive carcinoma	3.74428
TCGA-AN-A0XV-01	BRCA	Primary Tumor	breast invasive carcinoma	3.74579
TCGA-AN-A0XW-01	BRCA	Primary Tumor	breast invasive carcinoma	3.76244
TCGA-AO-A03L-01	BRCA	Primary Tumor	breast invasive carcinoma	3.73826
TCGA-AO-A03M-01	BRCA	Primary Tumor	breast invasive carcinoma	3.74905
TCGA-AO-A03N-01	BRCA	Primary Tumor	breast invasive carcinoma	3.72776
TCGA-AO-A03O-01	BRCA	Primary Tumor	breast invasive carcinoma	3.72117
TCGA-AO-A03P-01	BRCA	Primary Tumor	breast invasive carcinoma	3.71673
TCGA-AO-A03R-01	BRCA	Primary Tumor	breast invasive carcinoma	3.74966
TCGA-AO-A03T-01	BRCA	Primary Tumor	breast invasive carcinoma	3.73221
TCGA-AO-A03U-01	BRCA	Primary Tumor	breast invasive carcinoma	3.73604
TCGA-AO-A03V-01	BRCA	Primary Tumor	breast invasive carcinoma	3.71452
TCGA-AO-A0J2-01	BRCA	Primary Tumor	breast invasive carcinoma	3.74952
TCGA-AO-A0J3-01	BRCA	Primary Tumor	breast invasive carcinoma	3.66219
TCGA-AO-A0J4-01	BRCA	Primary Tumor	breast invasive carcinoma	3.76949
TCGA-AO-A0J5-01	BRCA	Primary Tumor	breast invasive carcinoma	3.73155
TCGA-AO-A0J6-01	BRCA	Primary Tumor	breast invasive carcinoma	3.75861
TCGA-AO-A0J7-01	BRCA	Primary Tumor	breast invasive carcinoma	3.69971
TCGA-AO-A0J8-01	BRCA	Primary Tumor	breast invasive carcinoma	3.72294
TCGA-AO-A0J9-01	BRCA	Primary Tumor	breast invasive carcinoma	3.7445
TCGA-AO-A0JA-01	BRCA	Primary Tumor	breast invasive carcinoma	3.73766
TCGA-AO-A0JB-01	BRCA	Primary Tumor	breast invasive carcinoma	3.74042
TCGA-AO-A0JC-01	BRCA	Primary Tumor	breast invasive carcinoma	3.75404
TCGA-AO-A0JD-01	BRCA	Primary Tumor	breast invasive carcinoma	3.72186
TCGA-AO-A0JE-01	BRCA	Primary Tumor	breast invasive carcinoma	3.7623
TCGA-AO-A0JF-01	BRCA	Primary Tumor	breast invasive carcinoma	3.72615
TCGA-AO-A0JG-01	BRCA	Primary Tumor	breast invasive carcinoma	3.72059
TCGA-AO-A0JI-01	BRCA	Primary Tumor	breast invasive carcinoma	3.70964
TCGA-AO-A0JJ-01	BRCA	Primary Tumor	breast invasive carcinoma	3.75388
TCGA-AO-A0JL-01	BRCA	Primary Tumor	breast invasive carcinoma	3.75405
TCGA-AO-A0JM-01	BRCA	Primary Tumor	breast invasive carcinoma	3.75062
TCGA-AO-A124-01	BRCA	Primary Tumor	breast invasive carcinoma	3.73871
TCGA-AO-A125-01	BRCA	Primary Tumor	breast invasive carcinoma	3.67536
TCGA-AO-A126-01	BRCA	Primary Tumor	breast invasive carcinoma	3.73207
TCGA-AO-A128-01	BRCA	Primary Tumor	breast invasive carcinoma	3.76125
TCGA-AO-A129-01	BRCA	Primary Tumor	breast invasive carcinoma	3.76672
TCGA-AO-A12A-01	BRCA	Primary Tumor	breast invasive carcinoma	3.72771
TCGA-AO-A12B-01	BRCA	Primary Tumor	breast invasive carcinoma	3.70034
TCGA-AO-A12C-01	BRCA	Primary Tumor	breast invasive carcinoma	3.70989
TCGA-AO-A12D-01	BRCA	Primary Tumor	breast invasive carcinoma	3.75894
TCGA-AO-A12E-01	BRCA	Primary Tumor	breast invasive carcinoma	3.74165
TCGA-AO-A12F-01	BRCA	Primary Tumor	breast invasive carcinoma	3.75252
TCGA-AO-A12G-01	BRCA	Primary Tumor	breast invasive carcinoma	3.71969
TCGA-AO-A12H-01	BRCA	Primary Tumor	breast invasive carcinoma	3.71333
TCGA-AO-A1KO-01	BRCA	Primary Tumor	breast invasive carcinoma	3.70262
TCGA-AO-A1KP-01	BRCA	Primary Tumor	breast invasive carcinoma	3.70254
TCGA-AO-A1KQ-01	BRCA	Primary Tumor	breast invasive carcinoma	3.73609
TCGA-AO-A1KR-01	BRCA	Primary Tumor	breast invasive carcinoma	3.71961
TCGA-AO-A1KS-01	BRCA	Primary Tumor	breast invasive carcinoma	3.72831
TCGA-AO-A1KT-01	BRCA	Primary Tumor	breast invasive carcinoma	3.75666
TCGA-AQ-A04H-01	BRCA	Primary Tumor	breast invasive carcinoma	3.73513
TCGA-AQ-A04J-01	BRCA	Primary Tumor	breast invasive carcinoma	3.76303
TCGA-AQ-A04L-01	BRCA	Primary Tumor	breast invasive carcinoma	3.73733
TCGA-AQ-A0Y5-01	BRCA	Primary Tumor	breast invasive carcinoma	3.73316
TCGA-AQ-A1H2-01	BRCA	Primary Tumor	breast invasive carcinoma	3.6859
TCGA-AQ-A1H3-01	BRCA	Primary Tumor	breast invasive carcinoma	3.74927
TCGA-AQ-A54N-01	BRCA	Primary Tumor	breast invasive carcinoma	3.68499
TCGA-AQ-A54O-01	BRCA	Primary Tumor	breast invasive carcinoma	3.69537
TCGA-AQ-A7U7-01	BRCA	Primary Tumor	breast invasive carcinoma	3.73968
TCGA-AR-A0TP-01	BRCA	Primary Tumor	breast invasive carcinoma	3.73164
TCGA-AR-A0TQ-01	BRCA	Primary Tumor	breast invasive carcinoma	3.74091
TCGA-AR-A0TR-01	BRCA	Primary Tumor	breast invasive carcinoma	3.62799
TCGA-AR-A0TS-01	BRCA	Primary Tumor	breast invasive carcinoma	3.75419
TCGA-AR-A0TT-01	BRCA	Primary Tumor	breast invasive carcinoma	3.75371
TCGA-AR-A0TU-01	BRCA	Primary Tumor	breast invasive carcinoma	3.71647
TCGA-AR-A0TV-01	BRCA	Primary Tumor	breast invasive carcinoma	3.71052
TCGA-AR-A0TW-01	BRCA	Primary Tumor	breast invasive carcinoma	3.74307
TCGA-AR-A0TX-01	BRCA	Primary Tumor	breast invasive carcinoma	3.74637
TCGA-AR-A0TY-01	BRCA	Primary Tumor	breast invasive carcinoma	3.69425
TCGA-AR-A0TZ-01	BRCA	Primary Tumor	breast invasive carcinoma	3.73378
TCGA-AR-A0U0-01	BRCA	Primary Tumor	breast invasive carcinoma	3.76465
TCGA-AR-A0U1-01	BRCA	Primary Tumor	breast invasive carcinoma	3.74793
TCGA-AR-A0U2-01	BRCA	Primary Tumor	breast invasive carcinoma	3.68338
TCGA-AR-A0U3-01	BRCA	Primary Tumor	breast invasive carcinoma	3.7174
TCGA-AR-A0U4-01	BRCA	Primary Tumor	breast invasive carcinoma	3.78173
TCGA-AR-A1AH-01	BRCA	Primary Tumor	breast invasive carcinoma	3.73621
TCGA-AR-A1AI-01	BRCA	Primary Tumor	breast invasive carcinoma	3.75694
TCGA-AR-A1AJ-01	BRCA	Primary Tumor	breast invasive carcinoma	3.77355
TCGA-AR-A1AK-01	BRCA	Primary Tumor	breast invasive carcinoma	3.75029
TCGA-AR-A1AL-01	BRCA	Primary Tumor	breast invasive carcinoma	3.73664
TCGA-AR-A1AM-01	BRCA	Primary Tumor	breast invasive carcinoma	3.69575
TCGA-AR-A1AN-01	BRCA	Primary Tumor	breast invasive carcinoma	3.73771
TCGA-AR-A1AO-01	BRCA	Primary Tumor	breast invasive carcinoma	3.76059
TCGA-AR-A1AP-01	BRCA	Primary Tumor	breast invasive carcinoma	3.73778
TCGA-AR-A1AQ-01	BRCA	Primary Tumor	breast invasive carcinoma	3.76152
TCGA-AR-A1AR-01	BRCA	Primary Tumor	breast invasive carcinoma	3.77316
TCGA-AR-A1AS-01	BRCA	Primary Tumor	breast invasive carcinoma	3.70776
TCGA-AR-A1AT-01	BRCA	Primary Tumor	breast invasive carcinoma	3.75143
TCGA-AR-A1AU-01	BRCA	Primary Tumor	breast invasive carcinoma	3.74634
TCGA-AR-A1AV-01	BRCA	Primary Tumor	breast invasive carcinoma	3.71957
TCGA-AR-A1AW-01	BRCA	Primary Tumor	breast invasive carcinoma	3.75383
TCGA-AR-A1AX-01	BRCA	Primary Tumor	breast invasive carcinoma	3.75028
TCGA-AR-A1AY-01	BRCA	Primary Tumor	breast invasive carcinoma	3.7505
TCGA-AR-A24H-01	BRCA	Primary Tumor	breast invasive carcinoma	3.71088
TCGA-AR-A24K-01	BRCA	Primary Tumor	breast invasive carcinoma	3.71143
TCGA-AR-A24L-01	BRCA	Primary Tumor	breast invasive carcinoma	3.73381
TCGA-AR-A24M-01	BRCA	Primary Tumor	breast invasive carcinoma	3.72199
TCGA-AR-A24N-01	BRCA	Primary Tumor	breast invasive carcinoma	3.72765
TCGA-AR-A24O-01	BRCA	Primary Tumor	breast invasive carcinoma	3.75037
TCGA-AR-A24P-01	BRCA	Primary Tumor	breast invasive carcinoma	3.74009
TCGA-AR-A24Q-01	BRCA	Primary Tumor	breast invasive carcinoma	3.75336
TCGA-AR-A24R-01	BRCA	Primary Tumor	breast invasive carcinoma	3.71884
TCGA-AR-A24S-01	BRCA	Primary Tumor	breast invasive carcinoma	3.75369
TCGA-AR-A24T-01	BRCA	Primary Tumor	breast invasive carcinoma	3.72027
TCGA-AR-A24U-01	BRCA	Primary Tumor	breast invasive carcinoma	3.76639
TCGA-AR-A24V-01	BRCA	Primary Tumor	breast invasive carcinoma	3.74638
TCGA-AR-A24W-01	BRCA	Primary Tumor	breast invasive carcinoma	3.72535
TCGA-AR-A24X-01	BRCA	Primary Tumor	breast invasive carcinoma	3.73574
TCGA-AR-A24Z-01	BRCA	Primary Tumor	breast invasive carcinoma	3.72738
TCGA-AR-A250-01	BRCA	Primary Tumor	breast invasive carcinoma	3.755
TCGA-AR-A251-01	BRCA	Primary Tumor	breast invasive carcinoma	3.76092
TCGA-AR-A252-01	BRCA	Primary Tumor	breast invasive carcinoma	3.75013
TCGA-AR-A254-01	BRCA	Primary Tumor	breast invasive carcinoma	3.76547
TCGA-AR-A255-01	BRCA	Primary Tumor	breast invasive carcinoma	3.74423
TCGA-AR-A256-01	BRCA	Primary Tumor	breast invasive carcinoma	3.76018
TCGA-AR-A2LE-01	BRCA	Primary Tumor	breast invasive carcinoma	3.71437
TCGA-AR-A2LH-01	BRCA	Primary Tumor	breast invasive carcinoma	3.76277
TCGA-AR-A2LJ-01	BRCA	Primary Tumor	breast invasive carcinoma	3.7385
TCGA-AR-A2LK-01	BRCA	Primary Tumor	breast invasive carcinoma	3.71552
TCGA-AR-A2LL-01	BRCA	Primary Tumor	breast invasive carcinoma	3.71868
TCGA-AR-A2LM-01	BRCA	Primary Tumor	breast invasive carcinoma	3.71006
TCGA-AR-A2LN-01	BRCA	Primary Tumor	breast invasive carcinoma	3.6967
TCGA-AR-A2LO-01	BRCA	Primary Tumor	breast invasive carcinoma	3.74722
TCGA-AR-A2LQ-01	BRCA	Primary Tumor	breast invasive carcinoma	3.71882
TCGA-AR-A2LR-01	BRCA	Primary Tumor	breast invasive carcinoma	3.73254
TCGA-AR-A5QM-01	BRCA	Primary Tumor	breast invasive carcinoma	3.74891
TCGA-AR-A5QN-01	BRCA	Primary Tumor	breast invasive carcinoma	3.73893
TCGA-AR-A5QP-01	BRCA	Primary Tumor	breast invasive carcinoma	3.73233
TCGA-AR-A5QQ-01	BRCA	Primary Tumor	breast invasive carcinoma	3.78411
TCGA-B6-A0I1-01	BRCA	Primary Tumor	breast invasive carcinoma	3.67782
TCGA-B6-A0I2-01	BRCA	Primary Tumor	breast invasive carcinoma	3.75692
TCGA-B6-A0I5-01	BRCA	Primary Tumor	breast invasive carcinoma	3.73376
TCGA-B6-A0I6-01	BRCA	Primary Tumor	breast invasive carcinoma	3.74672
TCGA-B6-A0I8-01	BRCA	Primary Tumor	breast invasive carcinoma	3.67458
TCGA-B6-A0I9-01	BRCA	Primary Tumor	breast invasive carcinoma	3.72049
TCGA-B6-A0IA-01	BRCA	Primary Tumor	breast invasive carcinoma	3.66998
TCGA-B6-A0IB-01	BRCA	Primary Tumor	breast invasive carcinoma	3.67287
TCGA-B6-A0IC-01	BRCA	Primary Tumor	breast invasive carcinoma	3.64078
TCGA-B6-A0IE-01	BRCA	Primary Tumor	breast invasive carcinoma	3.69595
TCGA-B6-A0IG-01	BRCA	Primary Tumor	breast invasive carcinoma	3.72577
TCGA-B6-A0IH-01	BRCA	Primary Tumor	breast invasive carcinoma	3.69256
TCGA-B6-A0IJ-01	BRCA	Primary Tumor	breast invasive carcinoma	3.75697
TCGA-B6-A0IK-01	BRCA	Primary Tumor	breast invasive carcinoma	3.74061
TCGA-B6-A0IM-01	BRCA	Primary Tumor	breast invasive carcinoma	3.73302
TCGA-B6-A0IN-01	BRCA	Primary Tumor	breast invasive carcinoma	3.74725
TCGA-B6-A0IO-01	BRCA	Primary Tumor	breast invasive carcinoma	3.7117
TCGA-B6-A0IP-01	BRCA	Primary Tumor	breast invasive carcinoma	3.71561
TCGA-B6-A0IQ-01	BRCA	Primary Tumor	breast invasive carcinoma	3.72698
TCGA-B6-A0RE-01	BRCA	Primary Tumor	breast invasive carcinoma	3.75775
TCGA-B6-A0RG-01	BRCA	Primary Tumor	breast invasive carcinoma	3.73451
TCGA-B6-A0RH-01	BRCA	Primary Tumor	breast invasive carcinoma	3.73962
TCGA-B6-A0RI-01	BRCA	Primary Tumor	breast invasive carcinoma	3.7431
TCGA-B6-A0RL-01	BRCA	Primary Tumor	breast invasive carcinoma	3.58276
TCGA-B6-A0RM-01	BRCA	Primary Tumor	breast invasive carcinoma	3.68495
TCGA-B6-A0RN-01	BRCA	Primary Tumor	breast invasive carcinoma	3.68727
TCGA-B6-A0RO-01	BRCA	Primary Tumor	breast invasive carcinoma	3.67955
TCGA-B6-A0RP-01	BRCA	Primary Tumor	breast invasive carcinoma	3.72195
TCGA-B6-A0RQ-01	BRCA	Primary Tumor	breast invasive carcinoma	3.68562
TCGA-B6-A0RS-01	BRCA	Primary Tumor	breast invasive carcinoma	3.7668
TCGA-B6-A0RT-01	BRCA	Primary Tumor	breast invasive carcinoma	3.75488
TCGA-B6-A0RU-01	BRCA	Primary Tumor	breast invasive carcinoma	3.73979
TCGA-B6-A0RV-01	BRCA	Primary Tumor	breast invasive carcinoma	3.73874
TCGA-B6-A0WS-01	BRCA	Primary Tumor	breast invasive carcinoma	3.74046
TCGA-B6-A0WT-01	BRCA	Primary Tumor	breast invasive carcinoma	3.7192
TCGA-B6-A0WV-01	BRCA	Primary Tumor	breast invasive carcinoma	3.69188
TCGA-B6-A0WW-01	BRCA	Primary Tumor	breast invasive carcinoma	3.7339
TCGA-B6-A0WX-01	BRCA	Primary Tumor	breast invasive carcinoma	3.73754
TCGA-B6-A0WY-01	BRCA	Primary Tumor	breast invasive carcinoma	3.72994
TCGA-B6-A0WZ-01	BRCA	Primary Tumor	breast invasive carcinoma	3.7113
TCGA-B6-A0X0-01	BRCA	Primary Tumor	breast invasive carcinoma	3.7057
TCGA-B6-A0X1-01	BRCA	Primary Tumor	breast invasive carcinoma	3.73678
TCGA-B6-A0X4-01	BRCA	Primary Tumor	breast invasive carcinoma	3.65421
TCGA-B6-A0X5-01	BRCA	Primary Tumor	breast invasive carcinoma	3.65778
TCGA-B6-A0X7-01	BRCA	Primary Tumor	breast invasive carcinoma	3.69384
TCGA-B6-A1KC-01	BRCA	Primary Tumor	breast invasive carcinoma	3.69337
TCGA-B6-A1KF-01	BRCA	Primary Tumor	breast invasive carcinoma	3.72673
TCGA-B6-A1KI-01	BRCA	Primary Tumor	breast invasive carcinoma	3.70969
TCGA-B6-A1KN-01	BRCA	Primary Tumor	breast invasive carcinoma	3.74566
TCGA-B6-A2IU-01	BRCA	Primary Tumor	breast invasive carcinoma	3.71947
TCGA-B6-A3ZX-01	BRCA	Primary Tumor	breast invasive carcinoma	3.74467
TCGA-B6-A400-01	BRCA	Primary Tumor	breast invasive carcinoma	3.76558
TCGA-B6-A401-01	BRCA	Primary Tumor	breast invasive carcinoma	3.7403
TCGA-B6-A402-01	BRCA	Primary Tumor	breast invasive carcinoma	3.7291
TCGA-B6-A408-01	BRCA	Primary Tumor	breast invasive carcinoma	3.72605
TCGA-B6-A409-01	BRCA	Primary Tumor	breast invasive carcinoma	3.75452
TCGA-B6-A40B-01	BRCA	Primary Tumor	breast invasive carcinoma	3.74492
TCGA-B6-A40C-01	BRCA	Primary Tumor	breast invasive carcinoma	3.73333
TCGA-BH-A0AU-01	BRCA	Primary Tumor	breast invasive carcinoma	3.72217
TCGA-BH-A0AV-01	BRCA	Primary Tumor	breast invasive carcinoma	3.76111
TCGA-BH-A0AW-01	BRCA	Primary Tumor	breast invasive carcinoma	3.75704
TCGA-BH-A0AY-01	BRCA	Primary Tumor	breast invasive carcinoma	3.75145
TCGA-BH-A0AZ-01	BRCA	Primary Tumor	breast invasive carcinoma	3.72804
TCGA-BH-A0B0-01	BRCA	Primary Tumor	breast invasive carcinoma	3.73364
TCGA-BH-A0B1-01	BRCA	Primary Tumor	breast invasive carcinoma	3.738
TCGA-BH-A0B2-01	BRCA	Primary Tumor	breast invasive carcinoma	3.73118
TCGA-BH-A0B3-01	BRCA	Primary Tumor	breast invasive carcinoma	3.76516
TCGA-BH-A0B4-01	BRCA	Primary Tumor	breast invasive carcinoma	3.74412
TCGA-BH-A0B5-01	BRCA	Primary Tumor	breast invasive carcinoma	3.74567
TCGA-BH-A0B6-01	BRCA	Primary Tumor	breast invasive carcinoma	3.73563
TCGA-BH-A0B7-01	BRCA	Primary Tumor	breast invasive carcinoma	3.7599
TCGA-BH-A0B8-01	BRCA	Primary Tumor	breast invasive carcinoma	3.72218
TCGA-BH-A0B9-01	BRCA	Primary Tumor	breast invasive carcinoma	3.72855
TCGA-BH-A0BA-01	BRCA	Primary Tumor	breast invasive carcinoma	3.73623
TCGA-BH-A0BC-01	BRCA	Primary Tumor	breast invasive carcinoma	3.74647
TCGA-BH-A0BD-01	BRCA	Primary Tumor	breast invasive carcinoma	3.75256
TCGA-BH-A0BF-01	BRCA	Primary Tumor	breast invasive carcinoma	3.75998
TCGA-BH-A0BG-01	BRCA	Primary Tumor	breast invasive carcinoma	3.7638
TCGA-BH-A0BJ-01	BRCA	Primary Tumor	breast invasive carcinoma	3.7262
TCGA-BH-A0BL-01	BRCA	Primary Tumor	breast invasive carcinoma	3.76469
TCGA-BH-A0BM-01	BRCA	Primary Tumor	breast invasive carcinoma	3.69368
TCGA-BH-A0BO-01	BRCA	Primary Tumor	breast invasive carcinoma	3.72308
TCGA-BH-A0BP-01	BRCA	Primary Tumor	breast invasive carcinoma	3.72858
TCGA-BH-A0BQ-01	BRCA	Primary Tumor	breast invasive carcinoma	3.74
TCGA-BH-A0BR-01	BRCA	Primary Tumor	breast invasive carcinoma	3.74608
TCGA-BH-A0BS-01	BRCA	Primary Tumor	breast invasive carcinoma	3.71898
TCGA-BH-A0BT-01	BRCA	Primary Tumor	breast invasive carcinoma	3.71853
TCGA-BH-A0BV-01	BRCA	Primary Tumor	breast invasive carcinoma	3.73596
TCGA-BH-A0BW-01	BRCA	Primary Tumor	breast invasive carcinoma	3.77418
TCGA-BH-A0BZ-01	BRCA	Primary Tumor	breast invasive carcinoma	3.75514
TCGA-BH-A0C0-01	BRCA	Primary Tumor	breast invasive carcinoma	3.75531
TCGA-BH-A0C1-01	BRCA	Primary Tumor	breast invasive carcinoma	3.74983
TCGA-BH-A0C3-01	BRCA	Primary Tumor	breast invasive carcinoma	3.74915
TCGA-BH-A0C7-01	BRCA	Primary Tumor	breast invasive carcinoma	3.73719
TCGA-BH-A0DD-01	BRCA	Primary Tumor	breast invasive carcinoma	3.72365
TCGA-BH-A0DE-01	BRCA	Primary Tumor	breast invasive carcinoma	3.74132
TCGA-BH-A0DG-01	BRCA	Primary Tumor	breast invasive carcinoma	3.74131
TCGA-BH-A0DH-01	BRCA	Primary Tumor	breast invasive carcinoma	3.71786
TCGA-BH-A0DI-01	BRCA	Primary Tumor	breast invasive carcinoma	3.72619
TCGA-BH-A0DK-01	BRCA	Primary Tumor	breast invasive carcinoma	3.76077
TCGA-BH-A0DL-01	BRCA	Primary Tumor	breast invasive carcinoma	3.76295
TCGA-BH-A0DO-01	BRCA	Primary Tumor	breast invasive carcinoma	3.70192
TCGA-BH-A0DP-01	BRCA	Primary Tumor	breast invasive carcinoma	3.73395
TCGA-BH-A0DQ-01	BRCA	Primary Tumor	breast invasive carcinoma	3.73914
TCGA-BH-A0DS-01	BRCA	Primary Tumor	breast invasive carcinoma	3.7276
TCGA-BH-A0DT-01	BRCA	Primary Tumor	breast invasive carcinoma	3.737
TCGA-BH-A0DV-01	BRCA	Primary Tumor	breast invasive carcinoma	3.71736
TCGA-BH-A0DX-01	BRCA	Primary Tumor	breast invasive carcinoma	3.74621
TCGA-BH-A0DZ-01	BRCA	Primary Tumor	breast invasive carcinoma	3.7621
TCGA-BH-A0E0-01	BRCA	Primary Tumor	breast invasive carcinoma	3.70615
TCGA-BH-A0E1-01	BRCA	Primary Tumor	breast invasive carcinoma	3.7295
TCGA-BH-A0E2-01	BRCA	Primary Tumor	breast invasive carcinoma	3.75481
TCGA-BH-A0E6-01	BRCA	Primary Tumor	breast invasive carcinoma	3.73993
TCGA-BH-A0E7-01	BRCA	Primary Tumor	breast invasive carcinoma	3.70547
TCGA-BH-A0E9-01	BRCA	Primary Tumor	breast invasive carcinoma	3.72293
TCGA-BH-A0EA-01	BRCA	Primary Tumor	breast invasive carcinoma	3.68729
TCGA-BH-A0EB-01	BRCA	Primary Tumor	breast invasive carcinoma	3.73033
TCGA-BH-A0EE-01	BRCA	Primary Tumor	breast invasive carcinoma	3.73766
TCGA-BH-A0EI-01	BRCA	Primary Tumor	breast invasive carcinoma	3.71977
TCGA-BH-A0GY-01	BRCA	Primary Tumor	breast invasive carcinoma	3.75155
TCGA-BH-A0GZ-01	BRCA	Primary Tumor	breast invasive carcinoma	3.7229
TCGA-BH-A0H0-01	BRCA	Primary Tumor	breast invasive carcinoma	3.68603
TCGA-BH-A0H3-01	BRCA	Primary Tumor	breast invasive carcinoma	3.72429
TCGA-BH-A0H5-01	BRCA	Primary Tumor	breast invasive carcinoma	3.74418
TCGA-BH-A0H6-01	BRCA	Primary Tumor	breast invasive carcinoma	3.72304
TCGA-BH-A0H7-01	BRCA	Primary Tumor	breast invasive carcinoma	3.72228
TCGA-BH-A0H9-01	BRCA	Primary Tumor	breast invasive carcinoma	3.70117
TCGA-BH-A0HA-01	BRCA	Primary Tumor	breast invasive carcinoma	3.73792
TCGA-BH-A0HB-01	BRCA	Primary Tumor	breast invasive carcinoma	3.74731
TCGA-BH-A0HF-01	BRCA	Primary Tumor	breast invasive carcinoma	3.74836
TCGA-BH-A0HI-01	BRCA	Primary Tumor	breast invasive carcinoma	3.73129
TCGA-BH-A0HK-01	BRCA	Primary Tumor	breast invasive carcinoma	3.74341
TCGA-BH-A0HL-01	BRCA	Primary Tumor	breast invasive carcinoma	3.64911
TCGA-BH-A0HN-01	BRCA	Primary Tumor	breast invasive carcinoma	3.68057
TCGA-BH-A0HO-01	BRCA	Primary Tumor	breast invasive carcinoma	3.74015
TCGA-BH-A0HP-01	BRCA	Primary Tumor	breast invasive carcinoma	3.72965
TCGA-BH-A0HQ-01	BRCA	Primary Tumor	breast invasive carcinoma	3.71069
TCGA-BH-A0HU-01	BRCA	Primary Tumor	breast invasive carcinoma	3.6901
TCGA-BH-A0HW-01	BRCA	Primary Tumor	breast invasive carcinoma	3.69882
TCGA-BH-A0HX-01	BRCA	Primary Tumor	breast invasive carcinoma	3.74543
TCGA-BH-A0HY-01	BRCA	Primary Tumor	breast invasive carcinoma	3.72223
TCGA-BH-A0RX-01	BRCA	Primary Tumor	breast invasive carcinoma	3.77484
TCGA-BH-A0W3-01	BRCA	Primary Tumor	breast invasive carcinoma	3.69514
TCGA-BH-A0W4-01	BRCA	Primary Tumor	breast invasive carcinoma	3.72856
TCGA-BH-A0W5-01	BRCA	Primary Tumor	breast invasive carcinoma	3.72903
TCGA-BH-A0W7-01	BRCA	Primary Tumor	breast invasive carcinoma	3.75269
TCGA-BH-A0WA-01	BRCA	Primary Tumor	breast invasive carcinoma	3.76102
TCGA-BH-A18F-01	BRCA	Primary Tumor	breast invasive carcinoma	3.74976
TCGA-BH-A18G-01	BRCA	Primary Tumor	breast invasive carcinoma	3.75049
TCGA-BH-A18H-01	BRCA	Primary Tumor	breast invasive carcinoma	3.759
TCGA-BH-A18I-01	BRCA	Primary Tumor	breast invasive carcinoma	3.75277
TCGA-BH-A18J-01	BRCA	Primary Tumor	breast invasive carcinoma	3.7327
TCGA-BH-A18K-01	BRCA	Primary Tumor	breast invasive carcinoma	3.732
TCGA-BH-A18L-01	BRCA	Primary Tumor	breast invasive carcinoma	3.69688
TCGA-BH-A18M-01	BRCA	Primary Tumor	breast invasive carcinoma	3.73564
TCGA-BH-A18N-01	BRCA	Primary Tumor	breast invasive carcinoma	3.70606
TCGA-BH-A18P-01	BRCA	Primary Tumor	breast invasive carcinoma	3.73815
TCGA-BH-A18Q-01	BRCA	Primary Tumor	breast invasive carcinoma	3.74548
TCGA-BH-A18R-01	BRCA	Primary Tumor	breast invasive carcinoma	3.72796
TCGA-BH-A18S-01	BRCA	Primary Tumor	breast invasive carcinoma	3.69431
TCGA-BH-A18T-01	BRCA	Primary Tumor	breast invasive carcinoma	3.71917
TCGA-BH-A18U-01	BRCA	Primary Tumor	breast invasive carcinoma	3.74889
TCGA-BH-A18V-01	BRCA	Primary Tumor	breast invasive carcinoma	3.77161
TCGA-BH-A18V-06	BRCA	Metastatic	breast invasive carcinoma	3.76189
TCGA-BH-A1EN-01	BRCA	Primary Tumor	breast invasive carcinoma	3.70901
TCGA-BH-A1EO-01	BRCA	Primary Tumor	breast invasive carcinoma	3.74326
TCGA-BH-A1ES-01	BRCA	Primary Tumor	breast invasive carcinoma	3.71823
TCGA-BH-A1ES-06	BRCA	Metastatic	breast invasive carcinoma	3.70061
TCGA-BH-A1ET-01	BRCA	Primary Tumor	breast invasive carcinoma	3.71374
TCGA-BH-A1EU-01	BRCA	Primary Tumor	breast invasive carcinoma	3.7356
TCGA-BH-A1EV-01	BRCA	Primary Tumor	breast invasive carcinoma	3.71049
TCGA-BH-A1EW-01	BRCA	Primary Tumor	breast invasive carcinoma	3.74949
TCGA-BH-A1EX-01	BRCA	Primary Tumor	breast invasive carcinoma	3.73725
TCGA-BH-A1EY-01	BRCA	Primary Tumor	breast invasive carcinoma	3.7334
TCGA-BH-A1F0-01	BRCA	Primary Tumor	breast invasive carcinoma	3.77734
TCGA-BH-A1F2-01	BRCA	Primary Tumor	breast invasive carcinoma	3.76393
TCGA-BH-A1F5-01	BRCA	Primary Tumor	breast invasive carcinoma	3.73134
TCGA-BH-A1F6-01	BRCA	Primary Tumor	breast invasive carcinoma	3.76467
TCGA-BH-A1F8-01	BRCA	Primary Tumor	breast invasive carcinoma	3.71969
TCGA-BH-A1FB-01	BRCA	Primary Tumor	breast invasive carcinoma	3.73384
TCGA-BH-A1FC-01	BRCA	Primary Tumor	breast invasive carcinoma	3.7452
TCGA-BH-A1FD-01	BRCA	Primary Tumor	breast invasive carcinoma	3.74668
TCGA-BH-A1FE-01	BRCA	Primary Tumor	breast invasive carcinoma	3.7596
TCGA-BH-A1FE-06	BRCA	Metastatic	breast invasive carcinoma	3.74056
TCGA-BH-A1FG-01	BRCA	Primary Tumor	breast invasive carcinoma	3.71087
TCGA-BH-A1FH-01	BRCA	Primary Tumor	breast invasive carcinoma	3.70854
TCGA-BH-A1FJ-01	BRCA	Primary Tumor	breast invasive carcinoma	3.69165
TCGA-BH-A1FL-01	BRCA	Primary Tumor	breast invasive carcinoma	3.71109
TCGA-BH-A1FM-01	BRCA	Primary Tumor	breast invasive carcinoma	3.73927
TCGA-BH-A1FN-01	BRCA	Primary Tumor	breast invasive carcinoma	3.74939
TCGA-BH-A1FR-01	BRCA	Primary Tumor	breast invasive carcinoma	3.73475
TCGA-BH-A1FU-01	BRCA	Primary Tumor	breast invasive carcinoma	3.75506
TCGA-BH-A201-01	BRCA	Primary Tumor	breast invasive carcinoma	3.74448
TCGA-BH-A202-01	BRCA	Primary Tumor	breast invasive carcinoma	3.74968
TCGA-BH-A203-01	BRCA	Primary Tumor	breast invasive carcinoma	3.75283
TCGA-BH-A204-01	BRCA	Primary Tumor	breast invasive carcinoma	3.71138
TCGA-BH-A208-01	BRCA	Primary Tumor	breast invasive carcinoma	3.72885
TCGA-BH-A209-01	BRCA	Primary Tumor	breast invasive carcinoma	3.75439
TCGA-BH-A28O-01	BRCA	Primary Tumor	breast invasive carcinoma	3.68969
TCGA-BH-A28Q-01	BRCA	Primary Tumor	breast invasive carcinoma	3.72107
TCGA-BH-A2L8-01	BRCA	Primary Tumor	breast invasive carcinoma	3.73209
TCGA-BH-A42T-01	BRCA	Primary Tumor	breast invasive carcinoma	3.73933
TCGA-BH-A42U-01	BRCA	Primary Tumor	breast invasive carcinoma	3.71769
TCGA-BH-A42V-01	BRCA	Primary Tumor	breast invasive carcinoma	3.72183
TCGA-BH-A5IZ-01	BRCA	Primary Tumor	breast invasive carcinoma	3.75714
TCGA-BH-A5J0-01	BRCA	Primary Tumor	breast invasive carcinoma	3.74981
TCGA-BH-A6R8-01	BRCA	Primary Tumor	breast invasive carcinoma	3.7033
TCGA-BH-A6R9-01	BRCA	Primary Tumor	breast invasive carcinoma	3.7442
TCGA-BH-A8FY-01	BRCA	Primary Tumor	breast invasive carcinoma	3.69612
TCGA-BH-A8FZ-01	BRCA	Primary Tumor	breast invasive carcinoma	3.75027
TCGA-BH-A8G0-01	BRCA	Primary Tumor	breast invasive carcinoma	3.69806
TCGA-BH-AB28-01	BRCA	Primary Tumor	breast invasive carcinoma	3.72808
TCGA-C8-A12K-01	BRCA	Primary Tumor	breast invasive carcinoma	3.7656
TCGA-C8-A12L-01	BRCA	Primary Tumor	breast invasive carcinoma	3.75463
TCGA-C8-A12M-01	BRCA	Primary Tumor	breast invasive carcinoma	3.70693
TCGA-C8-A12N-01	BRCA	Primary Tumor	breast invasive carcinoma	3.722
TCGA-C8-A12O-01	BRCA	Primary Tumor	breast invasive carcinoma	3.7516
TCGA-C8-A12P-01	BRCA	Primary Tumor	breast invasive carcinoma	3.7369
TCGA-C8-A12Q-01	BRCA	Primary Tumor	breast invasive carcinoma	3.73913
TCGA-C8-A12T-01	BRCA	Primary Tumor	breast invasive carcinoma	3.74377
TCGA-C8-A12U-01	BRCA	Primary Tumor	breast invasive carcinoma	3.70465
TCGA-C8-A12V-01	BRCA	Primary Tumor	breast invasive carcinoma	3.76808
TCGA-C8-A12W-01	BRCA	Primary Tumor	breast invasive carcinoma	3.73629
TCGA-C8-A12X-01	BRCA	Primary Tumor	breast invasive carcinoma	3.70996
TCGA-C8-A12Y-01	BRCA	Primary Tumor	breast invasive carcinoma	3.72845
TCGA-C8-A12Z-01	BRCA	Primary Tumor	breast invasive carcinoma	3.73358
TCGA-C8-A130-01	BRCA	Primary Tumor	breast invasive carcinoma	3.72219
TCGA-C8-A131-01	BRCA	Primary Tumor	breast invasive carcinoma	3.76974
TCGA-C8-A132-01	BRCA	Primary Tumor	breast invasive carcinoma	3.74906
TCGA-C8-A133-01	BRCA	Primary Tumor	breast invasive carcinoma	3.6483
TCGA-C8-A134-01	BRCA	Primary Tumor	breast invasive carcinoma	3.74576
TCGA-C8-A135-01	BRCA	Primary Tumor	breast invasive carcinoma	3.75228
TCGA-C8-A137-01	BRCA	Primary Tumor	breast invasive carcinoma	3.69896
TCGA-C8-A138-01	BRCA	Primary Tumor	breast invasive carcinoma	3.74385
TCGA-C8-A1HE-01	BRCA	Primary Tumor	breast invasive carcinoma	3.71382
TCGA-C8-A1HF-01	BRCA	Primary Tumor	breast invasive carcinoma	3.75012
TCGA-C8-A1HG-01	BRCA	Primary Tumor	breast invasive carcinoma	3.7276
TCGA-C8-A1HI-01	BRCA	Primary Tumor	breast invasive carcinoma	3.7191
TCGA-C8-A1HJ-01	BRCA	Primary Tumor	breast invasive carcinoma	3.74299
TCGA-C8-A1HK-01	BRCA	Primary Tumor	breast invasive carcinoma	3.71644
TCGA-C8-A1HL-01	BRCA	Primary Tumor	breast invasive carcinoma	3.7361
TCGA-C8-A1HM-01	BRCA	Primary Tumor	breast invasive carcinoma	3.73197
TCGA-C8-A1HN-01	BRCA	Primary Tumor	breast invasive carcinoma	3.72344
TCGA-C8-A1HO-01	BRCA	Primary Tumor	breast invasive carcinoma	3.69647
TCGA-C8-A26V-01	BRCA	Primary Tumor	breast invasive carcinoma	3.72472
TCGA-C8-A26W-01	BRCA	Primary Tumor	breast invasive carcinoma	3.74318
TCGA-C8-A26X-01	BRCA	Primary Tumor	breast invasive carcinoma	3.7713
TCGA-C8-A26Y-01	BRCA	Primary Tumor	breast invasive carcinoma	3.73562
TCGA-C8-A26Z-01	BRCA	Primary Tumor	breast invasive carcinoma	3.71574
TCGA-C8-A273-01	BRCA	Primary Tumor	breast invasive carcinoma	3.73705
TCGA-C8-A274-01	BRCA	Primary Tumor	breast invasive carcinoma	3.70689
TCGA-C8-A275-01	BRCA	Primary Tumor	breast invasive carcinoma	3.75922
TCGA-C8-A278-01	BRCA	Primary Tumor	breast invasive carcinoma	3.76345
TCGA-C8-A27A-01	BRCA	Primary Tumor	breast invasive carcinoma	3.68927
TCGA-C8-A27B-01	BRCA	Primary Tumor	breast invasive carcinoma	3.76961
TCGA-C8-A3M7-01	BRCA	Primary Tumor	breast invasive carcinoma	3.73708
TCGA-C8-A3M8-01	BRCA	Primary Tumor	breast invasive carcinoma	3.71216
TCGA-C8-A8HP-01	BRCA	Primary Tumor	breast invasive carcinoma	3.74857
TCGA-C8-A8HQ-01	BRCA	Primary Tumor	breast invasive carcinoma	3.75492
TCGA-C8-A8HR-01	BRCA	Primary Tumor	breast invasive carcinoma	3.76135
TCGA-D8-A13Y-01	BRCA	Primary Tumor	breast invasive carcinoma	3.65298
TCGA-D8-A13Z-01	BRCA	Primary Tumor	breast invasive carcinoma	3.75599
TCGA-D8-A140-01	BRCA	Primary Tumor	breast invasive carcinoma	3.73528
TCGA-D8-A141-01	BRCA	Primary Tumor	breast invasive carcinoma	3.74621
TCGA-D8-A142-01	BRCA	Primary Tumor	breast invasive carcinoma	3.75061
TCGA-D8-A143-01	BRCA	Primary Tumor	breast invasive carcinoma	3.73219
TCGA-D8-A145-01	BRCA	Primary Tumor	breast invasive carcinoma	3.71724
TCGA-D8-A146-01	BRCA	Primary Tumor	breast invasive carcinoma	3.72919
TCGA-D8-A147-01	BRCA	Primary Tumor	breast invasive carcinoma	3.7339
TCGA-D8-A1J8-01	BRCA	Primary Tumor	breast invasive carcinoma	3.76981
TCGA-D8-A1J9-01	BRCA	Primary Tumor	breast invasive carcinoma	3.7334
TCGA-D8-A1JA-01	BRCA	Primary Tumor	breast invasive carcinoma	3.75252
TCGA-D8-A1JB-01	BRCA	Primary Tumor	breast invasive carcinoma	3.73125
TCGA-D8-A1JC-01	BRCA	Primary Tumor	breast invasive carcinoma	3.73815
TCGA-D8-A1JD-01	BRCA	Primary Tumor	breast invasive carcinoma	3.74056
TCGA-D8-A1JE-01	BRCA	Primary Tumor	breast invasive carcinoma	3.74731
TCGA-D8-A1JF-01	BRCA	Primary Tumor	breast invasive carcinoma	3.72718
TCGA-D8-A1JG-01	BRCA	Primary Tumor	breast invasive carcinoma	3.76175
TCGA-D8-A1JH-01	BRCA	Primary Tumor	breast invasive carcinoma	3.72936
TCGA-D8-A1JI-01	BRCA	Primary Tumor	breast invasive carcinoma	3.69055
TCGA-D8-A1JJ-01	BRCA	Primary Tumor	breast invasive carcinoma	3.73324
TCGA-D8-A1JK-01	BRCA	Primary Tumor	breast invasive carcinoma	3.77064
TCGA-D8-A1JL-01	BRCA	Primary Tumor	breast invasive carcinoma	3.76412
TCGA-D8-A1JM-01	BRCA	Primary Tumor	breast invasive carcinoma	3.74137
TCGA-D8-A1JN-01	BRCA	Primary Tumor	breast invasive carcinoma	3.65741
TCGA-D8-A1JP-01	BRCA	Primary Tumor	breast invasive carcinoma	3.73816
TCGA-D8-A1JS-01	BRCA	Primary Tumor	breast invasive carcinoma	3.64408
TCGA-D8-A1JT-01	BRCA	Primary Tumor	breast invasive carcinoma	3.73677
TCGA-D8-A1JU-01	BRCA	Primary Tumor	breast invasive carcinoma	3.69009
TCGA-D8-A1X5-01	BRCA	Primary Tumor	breast invasive carcinoma	3.7383
TCGA-D8-A1X6-01	BRCA	Primary Tumor	breast invasive carcinoma	3.69475
TCGA-D8-A1X7-01	BRCA	Primary Tumor	breast invasive carcinoma	3.72091
TCGA-D8-A1X8-01	BRCA	Primary Tumor	breast invasive carcinoma	3.74277
TCGA-D8-A1X9-01	BRCA	Primary Tumor	breast invasive carcinoma	3.74831
TCGA-D8-A1XA-01	BRCA	Primary Tumor	breast invasive carcinoma	3.72877
TCGA-D8-A1XB-01	BRCA	Primary Tumor	breast invasive carcinoma	3.72216
TCGA-D8-A1XC-01	BRCA	Primary Tumor	breast invasive carcinoma	3.68072
TCGA-D8-A1XD-01	BRCA	Primary Tumor	breast invasive carcinoma	3.6918
TCGA-D8-A1XF-01	BRCA	Primary Tumor	breast invasive carcinoma	3.69054
TCGA-D8-A1XG-01	BRCA	Primary Tumor	breast invasive carcinoma	3.70996
TCGA-D8-A1XJ-01	BRCA	Primary Tumor	breast invasive carcinoma	3.71208
TCGA-D8-A1XK-01	BRCA	Primary Tumor	breast invasive carcinoma	3.75939
TCGA-D8-A1XL-01	BRCA	Primary Tumor	breast invasive carcinoma	3.74286
TCGA-D8-A1XM-01	BRCA	Primary Tumor	breast invasive carcinoma	3.74011
TCGA-D8-A1XO-01	BRCA	Primary Tumor	breast invasive carcinoma	3.72278
TCGA-D8-A1XQ-01	BRCA	Primary Tumor	breast invasive carcinoma	3.76907
TCGA-D8-A1XR-01	BRCA	Primary Tumor	breast invasive carcinoma	3.72003
TCGA-D8-A1XS-01	BRCA	Primary Tumor	breast invasive carcinoma	3.7344
TCGA-D8-A1XT-01	BRCA	Primary Tumor	breast invasive carcinoma	3.75578
TCGA-D8-A1XU-01	BRCA	Primary Tumor	breast invasive carcinoma	3.70538
TCGA-D8-A1XV-01	BRCA	Primary Tumor	breast invasive carcinoma	3.67825
TCGA-D8-A1XW-01	BRCA	Primary Tumor	breast invasive carcinoma	3.74393
TCGA-D8-A1XY-01	BRCA	Primary Tumor	breast invasive carcinoma	3.7098
TCGA-D8-A1XZ-01	BRCA	Primary Tumor	breast invasive carcinoma	3.73914
TCGA-D8-A1Y0-01	BRCA	Primary Tumor	breast invasive carcinoma	3.75282
TCGA-D8-A1Y1-01	BRCA	Primary Tumor	breast invasive carcinoma	3.74129
TCGA-D8-A1Y2-01	BRCA	Primary Tumor	breast invasive carcinoma	3.75857
TCGA-D8-A1Y3-01	BRCA	Primary Tumor	breast invasive carcinoma	3.70558
TCGA-D8-A27E-01	BRCA	Primary Tumor	breast invasive carcinoma	3.70366
TCGA-D8-A27F-01	BRCA	Primary Tumor	breast invasive carcinoma	3.77002
TCGA-D8-A27G-01	BRCA	Primary Tumor	breast invasive carcinoma	3.74112
TCGA-D8-A27H-01	BRCA	Primary Tumor	breast invasive carcinoma	3.74548
TCGA-D8-A27I-01	BRCA	Primary Tumor	breast invasive carcinoma	3.73581
TCGA-D8-A27K-01	BRCA	Primary Tumor	breast invasive carcinoma	3.72503
TCGA-D8-A27L-01	BRCA	Primary Tumor	breast invasive carcinoma	3.72717
TCGA-D8-A27M-01	BRCA	Primary Tumor	breast invasive carcinoma	3.7637
TCGA-D8-A27N-01	BRCA	Primary Tumor	breast invasive carcinoma	3.75743
TCGA-D8-A27P-01	BRCA	Primary Tumor	breast invasive carcinoma	3.71049
TCGA-D8-A27R-01	BRCA	Primary Tumor	breast invasive carcinoma	3.71946
TCGA-D8-A27T-01	BRCA	Primary Tumor	breast invasive carcinoma	3.74669
TCGA-D8-A27V-01	BRCA	Primary Tumor	breast invasive carcinoma	3.72035
TCGA-D8-A27W-01	BRCA	Primary Tumor	breast invasive carcinoma	3.71072
TCGA-D8-A3Z5-01	BRCA	Primary Tumor	breast invasive carcinoma	3.6943
TCGA-D8-A3Z6-01	BRCA	Primary Tumor	breast invasive carcinoma	3.70355
TCGA-D8-A4Z1-01	BRCA	Primary Tumor	breast invasive carcinoma	3.70707
TCGA-D8-A73U-01	BRCA	Primary Tumor	breast invasive carcinoma	3.71138
TCGA-D8-A73W-01	BRCA	Primary Tumor	breast invasive carcinoma	3.73712
TCGA-D8-A73X-01	BRCA	Primary Tumor	breast invasive carcinoma	3.70469
TCGA-E2-A105-01	BRCA	Primary Tumor	breast invasive carcinoma	3.67182
TCGA-E2-A106-01	BRCA	Primary Tumor	breast invasive carcinoma	3.70095
TCGA-E2-A107-01	BRCA	Primary Tumor	breast invasive carcinoma	3.6953
TCGA-E2-A108-01	BRCA	Primary Tumor	breast invasive carcinoma	3.76115
TCGA-E2-A109-01	BRCA	Primary Tumor	breast invasive carcinoma	3.72278
TCGA-E2-A10A-01	BRCA	Primary Tumor	breast invasive carcinoma	3.73558
TCGA-E2-A10B-01	BRCA	Primary Tumor	breast invasive carcinoma	3.71274
TCGA-E2-A10C-01	BRCA	Primary Tumor	breast invasive carcinoma	3.72545
TCGA-E2-A10E-01	BRCA	Primary Tumor	breast invasive carcinoma	3.73979
TCGA-E2-A10F-01	BRCA	Primary Tumor	breast invasive carcinoma	3.74436
TCGA-E2-A14N-01	BRCA	Primary Tumor	breast invasive carcinoma	3.7482
TCGA-E2-A14O-01	BRCA	Primary Tumor	breast invasive carcinoma	3.70018
TCGA-E2-A14P-01	BRCA	Primary Tumor	breast invasive carcinoma	3.74522
TCGA-E2-A14Q-01	BRCA	Primary Tumor	breast invasive carcinoma	3.72858
TCGA-E2-A14R-01	BRCA	Primary Tumor	breast invasive carcinoma	3.74673
TCGA-E2-A14S-01	BRCA	Primary Tumor	breast invasive carcinoma	3.72493
TCGA-E2-A14T-01	BRCA	Primary Tumor	breast invasive carcinoma	3.70318
TCGA-E2-A14U-01	BRCA	Primary Tumor	breast invasive carcinoma	3.67998
TCGA-E2-A14V-01	BRCA	Primary Tumor	breast invasive carcinoma	3.72418
TCGA-E2-A14W-01	BRCA	Primary Tumor	breast invasive carcinoma	3.69704
TCGA-E2-A14X-01	BRCA	Primary Tumor	breast invasive carcinoma	3.75212
TCGA-E2-A14Y-01	BRCA	Primary Tumor	breast invasive carcinoma	3.76393
TCGA-E2-A14Z-01	BRCA	Primary Tumor	breast invasive carcinoma	3.75775
TCGA-E2-A150-01	BRCA	Primary Tumor	breast invasive carcinoma	3.76153
TCGA-E2-A152-01	BRCA	Primary Tumor	breast invasive carcinoma	3.74166
TCGA-E2-A153-01	BRCA	Primary Tumor	breast invasive carcinoma	3.7266
TCGA-E2-A154-01	BRCA	Primary Tumor	breast invasive carcinoma	3.71261
TCGA-E2-A155-01	BRCA	Primary Tumor	breast invasive carcinoma	3.71934
TCGA-E2-A156-01	BRCA	Primary Tumor	breast invasive carcinoma	3.70034
TCGA-E2-A158-01	BRCA	Primary Tumor	breast invasive carcinoma	3.70186
TCGA-E2-A159-01	BRCA	Primary Tumor	breast invasive carcinoma	3.75729
TCGA-E2-A15A-01	BRCA	Primary Tumor	breast invasive carcinoma	3.73856
TCGA-E2-A15A-06	BRCA	Metastatic	breast invasive carcinoma	3.73613
TCGA-E2-A15C-01	BRCA	Primary Tumor	breast invasive carcinoma	3.72349
TCGA-E2-A15D-01	BRCA	Primary Tumor	breast invasive carcinoma	3.70754
TCGA-E2-A15E-01	BRCA	Primary Tumor	breast invasive carcinoma	3.72642
TCGA-E2-A15E-06	BRCA	Metastatic	breast invasive carcinoma	3.68198
TCGA-E2-A15F-01	BRCA	Primary Tumor	breast invasive carcinoma	3.73811
TCGA-E2-A15G-01	BRCA	Primary Tumor	breast invasive carcinoma	3.68317
TCGA-E2-A15H-01	BRCA	Primary Tumor	breast invasive carcinoma	3.72789
TCGA-E2-A15I-01	BRCA	Primary Tumor	breast invasive carcinoma	3.70494
TCGA-E2-A15J-01	BRCA	Primary Tumor	breast invasive carcinoma	3.7273
TCGA-E2-A15K-01	BRCA	Primary Tumor	breast invasive carcinoma	3.73248
TCGA-E2-A15K-06	BRCA	Metastatic	breast invasive carcinoma	3.68355
TCGA-E2-A15L-01	BRCA	Primary Tumor	breast invasive carcinoma	3.73315
TCGA-E2-A15M-01	BRCA	Primary Tumor	breast invasive carcinoma	3.76281
TCGA-E2-A15O-01	BRCA	Primary Tumor	breast invasive carcinoma	3.71347
TCGA-E2-A15P-01	BRCA	Primary Tumor	breast invasive carcinoma	3.7024
TCGA-E2-A15R-01	BRCA	Primary Tumor	breast invasive carcinoma	3.68227
TCGA-E2-A15S-01	BRCA	Primary Tumor	breast invasive carcinoma	3.64107
TCGA-E2-A15T-01	BRCA	Primary Tumor	breast invasive carcinoma	3.70327
TCGA-E2-A1AZ-01	BRCA	Primary Tumor	breast invasive carcinoma	3.75827
TCGA-E2-A1B0-01	BRCA	Primary Tumor	breast invasive carcinoma	3.76314
TCGA-E2-A1B1-01	BRCA	Primary Tumor	breast invasive carcinoma	3.7539
TCGA-E2-A1B4-01	BRCA	Primary Tumor	breast invasive carcinoma	3.66741
TCGA-E2-A1B5-01	BRCA	Primary Tumor	breast invasive carcinoma	3.75168
TCGA-E2-A1B6-01	BRCA	Primary Tumor	breast invasive carcinoma	3.74628
TCGA-E2-A1BC-01	BRCA	Primary Tumor	breast invasive carcinoma	3.69833
TCGA-E2-A1BD-01	BRCA	Primary Tumor	breast invasive carcinoma	3.71725
TCGA-E2-A1IE-01	BRCA	Primary Tumor	breast invasive carcinoma	3.702
TCGA-E2-A1IF-01	BRCA	Primary Tumor	breast invasive carcinoma	3.73908
TCGA-E2-A1IG-01	BRCA	Primary Tumor	breast invasive carcinoma	3.72818
TCGA-E2-A1IH-01	BRCA	Primary Tumor	breast invasive carcinoma	3.7613
TCGA-E2-A1II-01	BRCA	Primary Tumor	breast invasive carcinoma	3.74645
TCGA-E2-A1IJ-01	BRCA	Primary Tumor	breast invasive carcinoma	3.73023
TCGA-E2-A1IK-01	BRCA	Primary Tumor	breast invasive carcinoma	3.72661
TCGA-E2-A1IL-01	BRCA	Primary Tumor	breast invasive carcinoma	3.69864
TCGA-E2-A1IN-01	BRCA	Primary Tumor	breast invasive carcinoma	3.72623
TCGA-E2-A1IO-01	BRCA	Primary Tumor	breast invasive carcinoma	3.72341
TCGA-E2-A1IP-01	BRCA	Primary Tumor	breast invasive carcinoma	3.76755
TCGA-E2-A1IU-01	BRCA	Primary Tumor	breast invasive carcinoma	3.72929
TCGA-E2-A1L6-01	BRCA	Primary Tumor	breast invasive carcinoma	3.7369
TCGA-E2-A1L7-01	BRCA	Primary Tumor	breast invasive carcinoma	3.73214
TCGA-E2-A1L8-01	BRCA	Primary Tumor	breast invasive carcinoma	3.72859
TCGA-E2-A1L9-01	BRCA	Primary Tumor	breast invasive carcinoma	3.73652
TCGA-E2-A1LA-01	BRCA	Primary Tumor	breast invasive carcinoma	3.76098
TCGA-E2-A1LB-01	BRCA	Primary Tumor	breast invasive carcinoma	3.71025
TCGA-E2-A1LE-01	BRCA	Primary Tumor	breast invasive carcinoma	3.75294
TCGA-E2-A1LG-01	BRCA	Primary Tumor	breast invasive carcinoma	3.71823
TCGA-E2-A1LH-01	BRCA	Primary Tumor	breast invasive carcinoma	3.76905
TCGA-E2-A1LI-01	BRCA	Primary Tumor	breast invasive carcinoma	3.75186
TCGA-E2-A1LK-01	BRCA	Primary Tumor	breast invasive carcinoma	3.75625
TCGA-E2-A1LL-01	BRCA	Primary Tumor	breast invasive carcinoma	3.75821
TCGA-E2-A1LS-01	BRCA	Primary Tumor	breast invasive carcinoma	3.74148
TCGA-E2-A2P5-01	BRCA	Primary Tumor	breast invasive carcinoma	3.73447
TCGA-E2-A2P6-01	BRCA	Primary Tumor	breast invasive carcinoma	3.73159
TCGA-E2-A3DX-01	BRCA	Primary Tumor	breast invasive carcinoma	3.72452
TCGA-E2-A56Z-01	BRCA	Primary Tumor	breast invasive carcinoma	3.71581
TCGA-E2-A570-01	BRCA	Primary Tumor	breast invasive carcinoma	3.73141
TCGA-E2-A572-01	BRCA	Primary Tumor	breast invasive carcinoma	3.66601
TCGA-E2-A573-01	BRCA	Primary Tumor	breast invasive carcinoma	3.76743
TCGA-E2-A574-01	BRCA	Primary Tumor	breast invasive carcinoma	3.71454
TCGA-E2-A576-01	BRCA	Primary Tumor	breast invasive carcinoma	3.70319
TCGA-E2-A9RU-01	BRCA	Primary Tumor	breast invasive carcinoma	3.73868
TCGA-E9-A1N3-01	BRCA	Primary Tumor	breast invasive carcinoma	3.69111
TCGA-E9-A1N4-01	BRCA	Primary Tumor	breast invasive carcinoma	3.75414
TCGA-E9-A1N5-01	BRCA	Primary Tumor	breast invasive carcinoma	3.74956
TCGA-E9-A1N6-01	BRCA	Primary Tumor	breast invasive carcinoma	3.74462
TCGA-E9-A1N8-01	BRCA	Primary Tumor	breast invasive carcinoma	3.72467
TCGA-E9-A1N9-01	BRCA	Primary Tumor	breast invasive carcinoma	3.72915
TCGA-E9-A1NA-01	BRCA	Primary Tumor	breast invasive carcinoma	3.73967
TCGA-E9-A1NC-01	BRCA	Primary Tumor	breast invasive carcinoma	3.76971
TCGA-E9-A1ND-01	BRCA	Primary Tumor	breast invasive carcinoma	3.77621
TCGA-E9-A1NE-01	BRCA	Primary Tumor	breast invasive carcinoma	3.7622
TCGA-E9-A1NF-01	BRCA	Primary Tumor	breast invasive carcinoma	3.7395
TCGA-E9-A1NG-01	BRCA	Primary Tumor	breast invasive carcinoma	3.74449
TCGA-E9-A1NH-01	BRCA	Primary Tumor	breast invasive carcinoma	3.7187
TCGA-E9-A1NI-01	BRCA	Primary Tumor	breast invasive carcinoma	3.72936
TCGA-E9-A1QZ-01	BRCA	Primary Tumor	breast invasive carcinoma	3.76105
TCGA-E9-A1R0-01	BRCA	Primary Tumor	breast invasive carcinoma	3.73447
TCGA-E9-A1R2-01	BRCA	Primary Tumor	breast invasive carcinoma	3.71557
TCGA-E9-A1R3-01	BRCA	Primary Tumor	breast invasive carcinoma	3.68512
TCGA-E9-A1R4-01	BRCA	Primary Tumor	breast invasive carcinoma	3.74091
TCGA-E9-A1R5-01	BRCA	Primary Tumor	breast invasive carcinoma	3.69337
TCGA-E9-A1R6-01	BRCA	Primary Tumor	breast invasive carcinoma	3.70755
TCGA-E9-A1R7-01	BRCA	Primary Tumor	breast invasive carcinoma	3.68787
TCGA-E9-A1RA-01	BRCA	Primary Tumor	breast invasive carcinoma	3.72435
TCGA-E9-A1RB-01	BRCA	Primary Tumor	breast invasive carcinoma	3.74373
TCGA-E9-A1RC-01	BRCA	Primary Tumor	breast invasive carcinoma	3.69857
TCGA-E9-A1RD-01	BRCA	Primary Tumor	breast invasive carcinoma	3.72076
TCGA-E9-A1RE-01	BRCA	Primary Tumor	breast invasive carcinoma	3.71154
TCGA-E9-A1RF-01	BRCA	Primary Tumor	breast invasive carcinoma	3.74557
TCGA-E9-A1RG-01	BRCA	Primary Tumor	breast invasive carcinoma	3.71648
TCGA-E9-A1RH-01	BRCA	Primary Tumor	breast invasive carcinoma	3.74826
TCGA-E9-A1RI-01	BRCA	Primary Tumor	breast invasive carcinoma	3.72596
TCGA-E9-A226-01	BRCA	Primary Tumor	breast invasive carcinoma	3.7396
TCGA-E9-A227-01	BRCA	Primary Tumor	breast invasive carcinoma	3.73594
TCGA-E9-A228-01	BRCA	Primary Tumor	breast invasive carcinoma	3.68172
TCGA-E9-A229-01	BRCA	Primary Tumor	breast invasive carcinoma	3.7328
TCGA-E9-A22A-01	BRCA	Primary Tumor	breast invasive carcinoma	3.76013
TCGA-E9-A22B-01	BRCA	Primary Tumor	breast invasive carcinoma	3.7462
TCGA-E9-A22D-01	BRCA	Primary Tumor	breast invasive carcinoma	3.75238
TCGA-E9-A22E-01	BRCA	Primary Tumor	breast invasive carcinoma	3.74746
TCGA-E9-A22G-01	BRCA	Primary Tumor	breast invasive carcinoma	3.73834
TCGA-E9-A22H-01	BRCA	Primary Tumor	breast invasive carcinoma	3.71611
TCGA-E9-A243-01	BRCA	Primary Tumor	breast invasive carcinoma	3.76996
TCGA-E9-A244-01	BRCA	Primary Tumor	breast invasive carcinoma	3.75175
TCGA-E9-A245-01	BRCA	Primary Tumor	breast invasive carcinoma	3.68636
TCGA-E9-A247-01	BRCA	Primary Tumor	breast invasive carcinoma	3.69702
TCGA-E9-A248-01	BRCA	Primary Tumor	breast invasive carcinoma	3.74065
TCGA-E9-A249-01	BRCA	Primary Tumor	breast invasive carcinoma	3.71379
TCGA-E9-A24A-01	BRCA	Primary Tumor	breast invasive carcinoma	3.73698
TCGA-E9-A295-01	BRCA	Primary Tumor	breast invasive carcinoma	3.72477
TCGA-E9-A2JS-01	BRCA	Primary Tumor	breast invasive carcinoma	3.71187
TCGA-E9-A2JT-01	BRCA	Primary Tumor	breast invasive carcinoma	3.74113
TCGA-E9-A3HO-01	BRCA	Primary Tumor	breast invasive carcinoma	3.70358
TCGA-E9-A3Q9-01	BRCA	Primary Tumor	breast invasive carcinoma	3.69476
TCGA-E9-A3QA-01	BRCA	Primary Tumor	breast invasive carcinoma	3.77104
TCGA-E9-A3X8-01	BRCA	Primary Tumor	breast invasive carcinoma	3.72952
TCGA-E9-A54X-01	BRCA	Primary Tumor	breast invasive carcinoma	3.61916
TCGA-E9-A54Y-01	BRCA	Primary Tumor	breast invasive carcinoma	3.63385
TCGA-E9-A5FK-01	BRCA	Primary Tumor	breast invasive carcinoma	3.73314
TCGA-E9-A5FL-01	BRCA	Primary Tumor	breast invasive carcinoma	3.74575
TCGA-E9-A5UO-01	BRCA	Primary Tumor	breast invasive carcinoma	3.65175
TCGA-E9-A5UP-01	BRCA	Primary Tumor	breast invasive carcinoma	3.67059
TCGA-E9-A6HE-01	BRCA	Primary Tumor	breast invasive carcinoma	3.74206
TCGA-EW-A1IW-01	BRCA	Primary Tumor	breast invasive carcinoma	3.75063
TCGA-EW-A1IX-01	BRCA	Primary Tumor	breast invasive carcinoma	3.70766
TCGA-EW-A1IY-01	BRCA	Primary Tumor	breast invasive carcinoma	3.7598
TCGA-EW-A1IZ-01	BRCA	Primary Tumor	breast invasive carcinoma	3.75312
TCGA-EW-A1J1-01	BRCA	Primary Tumor	breast invasive carcinoma	3.72563
TCGA-EW-A1J2-01	BRCA	Primary Tumor	breast invasive carcinoma	3.70846
TCGA-EW-A1J3-01	BRCA	Primary Tumor	breast invasive carcinoma	3.75544
TCGA-EW-A1J5-01	BRCA	Primary Tumor	breast invasive carcinoma	3.74603
TCGA-EW-A1J6-01	BRCA	Primary Tumor	breast invasive carcinoma	3.73035
TCGA-EW-A1OV-01	BRCA	Primary Tumor	breast invasive carcinoma	3.75879
TCGA-EW-A1OW-01	BRCA	Primary Tumor	breast invasive carcinoma	3.75516
TCGA-EW-A1OX-01	BRCA	Primary Tumor	breast invasive carcinoma	3.6449
TCGA-EW-A1OY-01	BRCA	Primary Tumor	breast invasive carcinoma	3.73608
TCGA-EW-A1OZ-01	BRCA	Primary Tumor	breast invasive carcinoma	3.74408
TCGA-EW-A1P0-01	BRCA	Primary Tumor	breast invasive carcinoma	3.69274
TCGA-EW-A1P1-01	BRCA	Primary Tumor	breast invasive carcinoma	3.74921
TCGA-EW-A1P3-01	BRCA	Primary Tumor	breast invasive carcinoma	3.74728
TCGA-EW-A1P4-01	BRCA	Primary Tumor	breast invasive carcinoma	3.77299
TCGA-EW-A1P5-01	BRCA	Primary Tumor	breast invasive carcinoma	3.72495
TCGA-EW-A1P6-01	BRCA	Primary Tumor	breast invasive carcinoma	3.69332
TCGA-EW-A1P7-01	BRCA	Primary Tumor	breast invasive carcinoma	3.74899
TCGA-EW-A1P8-01	BRCA	Primary Tumor	breast invasive carcinoma	3.75709
TCGA-EW-A1PA-01	BRCA	Primary Tumor	breast invasive carcinoma	3.74062
TCGA-EW-A1PB-01	BRCA	Primary Tumor	breast invasive carcinoma	3.75882
TCGA-EW-A1PC-01	BRCA	Primary Tumor	breast invasive carcinoma	3.70115
TCGA-EW-A1PD-01	BRCA	Primary Tumor	breast invasive carcinoma	3.73385
TCGA-EW-A1PE-01	BRCA	Primary Tumor	breast invasive carcinoma	3.74718
TCGA-EW-A1PF-01	BRCA	Primary Tumor	breast invasive carcinoma	3.73257
TCGA-EW-A1PG-01	BRCA	Primary Tumor	breast invasive carcinoma	3.72216
TCGA-EW-A1PH-01	BRCA	Primary Tumor	breast invasive carcinoma	3.75558
TCGA-EW-A2FR-01	BRCA	Primary Tumor	breast invasive carcinoma	3.73583
TCGA-EW-A2FS-01	BRCA	Primary Tumor	breast invasive carcinoma	3.75374
TCGA-EW-A2FV-01	BRCA	Primary Tumor	breast invasive carcinoma	3.75968
TCGA-EW-A2FW-01	BRCA	Primary Tumor	breast invasive carcinoma	3.69922
TCGA-EW-A3E8-01	BRCA	Primary Tumor	breast invasive carcinoma	3.73897
TCGA-EW-A3U0-01	BRCA	Primary Tumor	breast invasive carcinoma	3.76488
TCGA-EW-A423-01	BRCA	Primary Tumor	breast invasive carcinoma	3.69562
TCGA-EW-A424-01	BRCA	Primary Tumor	breast invasive carcinoma	3.709
TCGA-EW-A6S9-01	BRCA	Primary Tumor	breast invasive carcinoma	3.74083
TCGA-EW-A6SA-01	BRCA	Primary Tumor	breast invasive carcinoma	3.6713
TCGA-EW-A6SB-01	BRCA	Primary Tumor	breast invasive carcinoma	3.74248
TCGA-EW-A6SC-01	BRCA	Primary Tumor	breast invasive carcinoma	3.77119
TCGA-EW-A6SD-01	BRCA	Primary Tumor	breast invasive carcinoma	3.75915
TCGA-GI-A2C8-01	BRCA	Primary Tumor	breast invasive carcinoma	3.69373
TCGA-GI-A2C9-01	BRCA	Primary Tumor	breast invasive carcinoma	3.75341
TCGA-GM-A2D9-01	BRCA	Primary Tumor	breast invasive carcinoma	3.70917
TCGA-GM-A2DA-01	BRCA	Primary Tumor	breast invasive carcinoma	3.75649
TCGA-GM-A2DB-01	BRCA	Primary Tumor	breast invasive carcinoma	3.74421
TCGA-GM-A2DC-01	BRCA	Primary Tumor	breast invasive carcinoma	3.68173
TCGA-GM-A2DD-01	BRCA	Primary Tumor	breast invasive carcinoma	3.76624
TCGA-GM-A2DF-01	BRCA	Primary Tumor	breast invasive carcinoma	3.76875
TCGA-GM-A2DH-01	BRCA	Primary Tumor	breast invasive carcinoma	3.73513
TCGA-GM-A2DI-01	BRCA	Primary Tumor	breast invasive carcinoma	3.74785
TCGA-GM-A2DK-01	BRCA	Primary Tumor	breast invasive carcinoma	3.74381
TCGA-GM-A2DL-01	BRCA	Primary Tumor	breast invasive carcinoma	3.75384
TCGA-GM-A2DM-01	BRCA	Primary Tumor	breast invasive carcinoma	3.72119
TCGA-GM-A2DN-01	BRCA	Primary Tumor	breast invasive carcinoma	3.75624
TCGA-GM-A2DO-01	BRCA	Primary Tumor	breast invasive carcinoma	3.73915
TCGA-GM-A3NW-01	BRCA	Primary Tumor	breast invasive carcinoma	3.72747
TCGA-GM-A3NY-01	BRCA	Primary Tumor	breast invasive carcinoma	3.71573
TCGA-GM-A3XG-01	BRCA	Primary Tumor	breast invasive carcinoma	3.68853
TCGA-GM-A3XL-01	BRCA	Primary Tumor	breast invasive carcinoma	3.71593
TCGA-GM-A3XN-01	BRCA	Primary Tumor	breast invasive carcinoma	3.72936
TCGA-GM-A4E0-01	BRCA	Primary Tumor	breast invasive carcinoma	3.70674
TCGA-GM-A5PV-01	BRCA	Primary Tumor	breast invasive carcinoma	3.70051
TCGA-GM-A5PX-01	BRCA	Primary Tumor	breast invasive carcinoma	3.68957
TCGA-HN-A2NL-01	BRCA	Primary Tumor	breast invasive carcinoma	3.67972
TCGA-HN-A2OB-01	BRCA	Primary Tumor	breast invasive carcinoma	3.68263
TCGA-JL-A3YW-01	BRCA	Primary Tumor	breast invasive carcinoma	3.76062
TCGA-JL-A3YX-01	BRCA	Primary Tumor	breast invasive carcinoma	3.72469
TCGA-LD-A66U-01	BRCA	Primary Tumor	breast invasive carcinoma	3.72563
TCGA-LD-A74U-01	BRCA	Primary Tumor	breast invasive carcinoma	3.7254
TCGA-LD-A7W5-01	BRCA	Primary Tumor	breast invasive carcinoma	3.73083
TCGA-LD-A7W6-01	BRCA	Primary Tumor	breast invasive carcinoma	3.72775
TCGA-LD-A9QF-01	BRCA	Primary Tumor	breast invasive carcinoma	3.75709
TCGA-LL-A440-01	BRCA	Primary Tumor	breast invasive carcinoma	3.72619
TCGA-LL-A441-01	BRCA	Primary Tumor	breast invasive carcinoma	3.74352
TCGA-LL-A442-01	BRCA	Primary Tumor	breast invasive carcinoma	3.686
TCGA-LL-A50Y-01	BRCA	Primary Tumor	breast invasive carcinoma	3.70294
TCGA-LL-A5YL-01	BRCA	Primary Tumor	breast invasive carcinoma	3.72539
TCGA-LL-A5YM-01	BRCA	Primary Tumor	breast invasive carcinoma	3.69212
TCGA-LL-A5YN-01	BRCA	Primary Tumor	breast invasive carcinoma	3.73531
TCGA-LL-A5YO-01	BRCA	Primary Tumor	breast invasive carcinoma	3.7557
TCGA-LL-A5YP-01	BRCA	Primary Tumor	breast invasive carcinoma	3.76363
TCGA-LL-A6FP-01	BRCA	Primary Tumor	breast invasive carcinoma	3.56084
TCGA-LL-A6FQ-01	BRCA	Primary Tumor	breast invasive carcinoma	3.70189
TCGA-LL-A6FR-01	BRCA	Primary Tumor	breast invasive carcinoma	3.73054
TCGA-LL-A73Y-01	BRCA	Primary Tumor	breast invasive carcinoma	3.74542
TCGA-LL-A73Z-01	BRCA	Primary Tumor	breast invasive carcinoma	3.74867
TCGA-LL-A740-01	BRCA	Primary Tumor	breast invasive carcinoma	3.73377
TCGA-LL-A7SZ-01	BRCA	Primary Tumor	breast invasive carcinoma	3.72406
TCGA-LL-A7T0-01	BRCA	Primary Tumor	breast invasive carcinoma	3.70464
TCGA-LL-A8F5-01	BRCA	Primary Tumor	breast invasive carcinoma	3.75475
TCGA-LL-A9Q3-01	BRCA	Primary Tumor	breast invasive carcinoma	3.71858
TCGA-LQ-A4E4-01	BRCA	Primary Tumor	breast invasive carcinoma	3.6878
TCGA-MS-A51U-01	BRCA	Primary Tumor	breast invasive carcinoma	3.7089
TCGA-OK-A5Q2-01	BRCA	Primary Tumor	breast invasive carcinoma	3.74807
TCGA-OL-A5D6-01	BRCA	Primary Tumor	breast invasive carcinoma	3.72462
TCGA-OL-A5D7-01	BRCA	Primary Tumor	breast invasive carcinoma	3.72864
TCGA-OL-A5D8-01	BRCA	Primary Tumor	breast invasive carcinoma	3.7158
TCGA-OL-A5DA-01	BRCA	Primary Tumor	breast invasive carcinoma	3.70238
TCGA-OL-A5RU-01	BRCA	Primary Tumor	breast invasive carcinoma	3.7263
TCGA-OL-A5RV-01	BRCA	Primary Tumor	breast invasive carcinoma	3.71509
TCGA-OL-A5RW-01	BRCA	Primary Tumor	breast invasive carcinoma	3.74132
TCGA-OL-A5RX-01	BRCA	Primary Tumor	breast invasive carcinoma	3.71542
TCGA-OL-A5RY-01	BRCA	Primary Tumor	breast invasive carcinoma	3.76527
TCGA-OL-A5RZ-01	BRCA	Primary Tumor	breast invasive carcinoma	3.67279
TCGA-OL-A5S0-01	BRCA	Primary Tumor	breast invasive carcinoma	3.77147
TCGA-OL-A66H-01	BRCA	Primary Tumor	breast invasive carcinoma	3.74157
TCGA-OL-A66I-01	BRCA	Primary Tumor	breast invasive carcinoma	3.76771
TCGA-OL-A66J-01	BRCA	Primary Tumor	breast invasive carcinoma	3.72709
TCGA-OL-A66K-01	BRCA	Primary Tumor	breast invasive carcinoma	3.71383
TCGA-OL-A66L-01	BRCA	Primary Tumor	breast invasive carcinoma	3.7277
TCGA-OL-A66N-01	BRCA	Primary Tumor	breast invasive carcinoma	3.69704
TCGA-OL-A66O-01	BRCA	Primary Tumor	breast invasive carcinoma	3.67574
TCGA-OL-A66P-01	BRCA	Primary Tumor	breast invasive carcinoma	3.75681
TCGA-OL-A6VO-01	BRCA	Primary Tumor	breast invasive carcinoma	3.74441
TCGA-OL-A6VQ-01	BRCA	Primary Tumor	breast invasive carcinoma	3.74049
TCGA-OL-A6VR-01	BRCA	Primary Tumor	breast invasive carcinoma	3.68614
TCGA-OL-A97C-01	BRCA	Primary Tumor	breast invasive carcinoma	3.73356
TCGA-PE-A5DC-01	BRCA	Primary Tumor	breast invasive carcinoma	3.73498
TCGA-PE-A5DD-01	BRCA	Primary Tumor	breast invasive carcinoma	3.73268
TCGA-PE-A5DE-01	BRCA	Primary Tumor	breast invasive carcinoma	3.75557
TCGA-PL-A8LV-01	BRCA	Primary Tumor	breast invasive carcinoma	3.74777
TCGA-PL-A8LX-01	BRCA	Primary Tumor	breast invasive carcinoma	3.65746
TCGA-PL-A8LY-01	BRCA	Primary Tumor	breast invasive carcinoma	3.71191
TCGA-PL-A8LZ-01	BRCA	Primary Tumor	breast invasive carcinoma	3.77141
TCGA-S3-A6ZF-01	BRCA	Primary Tumor	breast invasive carcinoma	3.72889
TCGA-S3-A6ZG-01	BRCA	Primary Tumor	breast invasive carcinoma	3.71574
TCGA-S3-A6ZH-01	BRCA	Primary Tumor	breast invasive carcinoma	3.69894
TCGA-S3-AA0Z-01	BRCA	Primary Tumor	breast invasive carcinoma	3.74221
TCGA-S3-AA10-01	BRCA	Primary Tumor	breast invasive carcinoma	3.77163
TCGA-S3-AA11-01	BRCA	Primary Tumor	breast invasive carcinoma	3.69546
TCGA-S3-AA12-01	BRCA	Primary Tumor	breast invasive carcinoma	3.69175
TCGA-S3-AA14-01	BRCA	Primary Tumor	breast invasive carcinoma	3.72506
TCGA-S3-AA15-01	BRCA	Primary Tumor	breast invasive carcinoma	3.76592
TCGA-S3-AA17-01	BRCA	Primary Tumor	breast invasive carcinoma	3.7448
TCGA-UL-AAZ6-01	BRCA	Primary Tumor	breast invasive carcinoma	3.7249
TCGA-UU-A93S-01	BRCA	Primary Tumor	breast invasive carcinoma	3.72904
TCGA-V7-A7HQ-01	BRCA	Primary Tumor	breast invasive carcinoma	3.68636
TCGA-W8-A86G-01	BRCA	Primary Tumor	breast invasive carcinoma	3.68484
TCGA-WT-AB41-01	BRCA	Primary Tumor	breast invasive carcinoma	3.73706
TCGA-WT-AB44-01	BRCA	Primary Tumor	breast invasive carcinoma	3.68654
TCGA-XX-A899-01	BRCA	Primary Tumor	breast invasive carcinoma	3.74538
TCGA-XX-A89A-01	BRCA	Primary Tumor	breast invasive carcinoma	3.73909
TCGA-Z7-A8R5-01	BRCA	Primary Tumor	breast invasive carcinoma	3.721
TCGA-Z7-A8R6-01	BRCA	Primary Tumor	breast invasive carcinoma	3.72251
TCGA-2W-A8YY-01	CESC	Primary Tumor	cervical & endocervical cancer	3.71383
TCGA-4J-AA1J-01	CESC	Primary Tumor	cervical & endocervical cancer	3.75372
TCGA-BI-A0VR-01	CESC	Primary Tumor	cervical & endocervical cancer	3.76032
TCGA-BI-A0VS-01	CESC	Primary Tumor	cervical & endocervical cancer	3.75102
TCGA-BI-A20A-01	CESC	Primary Tumor	cervical & endocervical cancer	3.73215
TCGA-C5-A0TN-01	CESC	Primary Tumor	cervical & endocervical cancer	3.76075
TCGA-C5-A1BE-01	CESC	Primary Tumor	cervical & endocervical cancer	3.74911
TCGA-C5-A1BF-01	CESC	Primary Tumor	cervical & endocervical cancer	3.78025
TCGA-C5-A1BI-01	CESC	Primary Tumor	cervical & endocervical cancer	3.76053
TCGA-C5-A1BJ-01	CESC	Primary Tumor	cervical & endocervical cancer	3.77156
TCGA-C5-A1BK-01	CESC	Primary Tumor	cervical & endocervical cancer	3.73893
TCGA-C5-A1BL-01	CESC	Primary Tumor	cervical & endocervical cancer	3.72675
TCGA-C5-A1BM-01	CESC	Primary Tumor	cervical & endocervical cancer	3.75878
TCGA-C5-A1BN-01	CESC	Primary Tumor	cervical & endocervical cancer	3.73804
TCGA-C5-A1BQ-01	CESC	Primary Tumor	cervical & endocervical cancer	3.72021
TCGA-C5-A1M5-01	CESC	Primary Tumor	cervical & endocervical cancer	3.74482
TCGA-C5-A1M6-01	CESC	Primary Tumor	cervical & endocervical cancer	3.74492
TCGA-C5-A1M7-01	CESC	Primary Tumor	cervical & endocervical cancer	3.7583
TCGA-C5-A1M8-01	CESC	Primary Tumor	cervical & endocervical cancer	3.68672
TCGA-C5-A1M9-01	CESC	Primary Tumor	cervical & endocervical cancer	3.73973
TCGA-C5-A1ME-01	CESC	Primary Tumor	cervical & endocervical cancer	3.73587
TCGA-C5-A1MF-01	CESC	Primary Tumor	cervical & endocervical cancer	3.73139
TCGA-C5-A1MH-01	CESC	Primary Tumor	cervical & endocervical cancer	3.75962
TCGA-C5-A1MI-01	CESC	Primary Tumor	cervical & endocervical cancer	3.71244
TCGA-C5-A1MJ-01	CESC	Primary Tumor	cervical & endocervical cancer	3.73996
TCGA-C5-A1MK-01	CESC	Primary Tumor	cervical & endocervical cancer	3.76407
TCGA-C5-A1ML-01	CESC	Primary Tumor	cervical & endocervical cancer	3.74414
TCGA-C5-A1MN-01	CESC	Primary Tumor	cervical & endocervical cancer	3.7583
TCGA-C5-A1MP-01	CESC	Primary Tumor	cervical & endocervical cancer	3.76399
TCGA-C5-A1MQ-01	CESC	Primary Tumor	cervical & endocervical cancer	3.75693
TCGA-C5-A2LS-01	CESC	Primary Tumor	cervical & endocervical cancer	3.68115
TCGA-C5-A2LT-01	CESC	Primary Tumor	cervical & endocervical cancer	3.76973
TCGA-C5-A2LV-01	CESC	Primary Tumor	cervical & endocervical cancer	3.74984
TCGA-C5-A2LX-01	CESC	Primary Tumor	cervical & endocervical cancer	3.75391
TCGA-C5-A2LY-01	CESC	Primary Tumor	cervical & endocervical cancer	3.70822
TCGA-C5-A2LZ-01	CESC	Primary Tumor	cervical & endocervical cancer	3.70914
TCGA-C5-A2M1-01	CESC	Primary Tumor	cervical & endocervical cancer	3.71805
TCGA-C5-A2M2-01	CESC	Primary Tumor	cervical & endocervical cancer	3.71363
TCGA-C5-A3HD-01	CESC	Primary Tumor	cervical & endocervical cancer	3.71771
TCGA-C5-A3HE-01	CESC	Primary Tumor	cervical & endocervical cancer	3.74926
TCGA-C5-A3HF-01	CESC	Primary Tumor	cervical & endocervical cancer	3.75188
TCGA-C5-A3HL-01	CESC	Primary Tumor	cervical & endocervical cancer	3.74406
TCGA-C5-A7CG-01	CESC	Primary Tumor	cervical & endocervical cancer	3.73305
TCGA-C5-A7CH-01	CESC	Primary Tumor	cervical & endocervical cancer	3.75995
TCGA-C5-A7CJ-01	CESC	Primary Tumor	cervical & endocervical cancer	3.7673
TCGA-C5-A7CK-01	CESC	Primary Tumor	cervical & endocervical cancer	3.74054
TCGA-C5-A7CL-01	CESC	Primary Tumor	cervical & endocervical cancer	3.75928
TCGA-C5-A7CM-01	CESC	Primary Tumor	cervical & endocervical cancer	3.74754
TCGA-C5-A7CO-01	CESC	Primary Tumor	cervical & endocervical cancer	3.70523
TCGA-C5-A7UC-01	CESC	Primary Tumor	cervical & endocervical cancer	3.77251
TCGA-C5-A7UE-01	CESC	Primary Tumor	cervical & endocervical cancer	3.72262
TCGA-C5-A7UH-01	CESC	Primary Tumor	cervical & endocervical cancer	3.74615
TCGA-C5-A7UI-01	CESC	Primary Tumor	cervical & endocervical cancer	3.74368
TCGA-C5-A7X3-01	CESC	Primary Tumor	cervical & endocervical cancer	3.76172
TCGA-C5-A7X5-01	CESC	Primary Tumor	cervical & endocervical cancer	3.72269
TCGA-C5-A7X8-01	CESC	Primary Tumor	cervical & endocervical cancer	3.749
TCGA-C5-A7XC-01	CESC	Primary Tumor	cervical & endocervical cancer	3.75892
TCGA-C5-A8XH-01	CESC	Primary Tumor	cervical & endocervical cancer	3.74942
TCGA-C5-A8XI-01	CESC	Primary Tumor	cervical & endocervical cancer	3.76081
TCGA-C5-A8XJ-01	CESC	Primary Tumor	cervical & endocervical cancer	3.73603
TCGA-C5-A8XK-01	CESC	Primary Tumor	cervical & endocervical cancer	3.75271
TCGA-C5-A8YQ-01	CESC	Primary Tumor	cervical & endocervical cancer	3.71812
TCGA-C5-A8YR-01	CESC	Primary Tumor	cervical & endocervical cancer	3.75952
TCGA-C5-A8YT-01	CESC	Primary Tumor	cervical & endocervical cancer	3.6974
TCGA-C5-A8ZZ-01	CESC	Primary Tumor	cervical & endocervical cancer	3.74087
TCGA-C5-A901-01	CESC	Primary Tumor	cervical & endocervical cancer	3.75853
TCGA-C5-A902-01	CESC	Primary Tumor	cervical & endocervical cancer	3.70764
TCGA-C5-A905-01	CESC	Primary Tumor	cervical & endocervical cancer	3.67086
TCGA-C5-A907-01	CESC	Primary Tumor	cervical & endocervical cancer	3.75951
TCGA-DG-A2KH-01	CESC	Primary Tumor	cervical & endocervical cancer	3.66905
TCGA-DG-A2KJ-01	CESC	Primary Tumor	cervical & endocervical cancer	3.73085
TCGA-DG-A2KK-01	CESC	Primary Tumor	cervical & endocervical cancer	3.73466
TCGA-DG-A2KL-01	CESC	Primary Tumor	cervical & endocervical cancer	3.77258
TCGA-DG-A2KM-01	CESC	Primary Tumor	cervical & endocervical cancer	3.76015
TCGA-DR-A0ZL-01	CESC	Primary Tumor	cervical & endocervical cancer	3.71302
TCGA-DR-A0ZM-01	CESC	Primary Tumor	cervical & endocervical cancer	3.74128
TCGA-DS-A0VK-01	CESC	Primary Tumor	cervical & endocervical cancer	3.74647
TCGA-DS-A0VL-01	CESC	Primary Tumor	cervical & endocervical cancer	3.74394
TCGA-DS-A0VM-01	CESC	Primary Tumor	cervical & endocervical cancer	3.74539
TCGA-DS-A0VN-01	CESC	Primary Tumor	cervical & endocervical cancer	3.76709
TCGA-DS-A1O9-01	CESC	Primary Tumor	cervical & endocervical cancer	3.77012
TCGA-DS-A1OA-01	CESC	Primary Tumor	cervical & endocervical cancer	3.74589
TCGA-DS-A1OB-01	CESC	Primary Tumor	cervical & endocervical cancer	3.73693
TCGA-DS-A1OC-01	CESC	Primary Tumor	cervical & endocervical cancer	3.7465
TCGA-DS-A1OD-01	CESC	Primary Tumor	cervical & endocervical cancer	3.75587
TCGA-DS-A3LQ-01	CESC	Primary Tumor	cervical & endocervical cancer	3.7508
TCGA-DS-A5RQ-01	CESC	Primary Tumor	cervical & endocervical cancer	3.75568
TCGA-DS-A7WF-01	CESC	Primary Tumor	cervical & endocervical cancer	3.742
TCGA-DS-A7WH-01	CESC	Primary Tumor	cervical & endocervical cancer	3.77211
TCGA-DS-A7WI-01	CESC	Primary Tumor	cervical & endocervical cancer	3.74593
TCGA-EA-A1QS-01	CESC	Primary Tumor	cervical & endocervical cancer	3.75102
TCGA-EA-A1QT-01	CESC	Primary Tumor	cervical & endocervical cancer	3.72863
TCGA-EA-A3HQ-01	CESC	Primary Tumor	cervical & endocervical cancer	3.73711
TCGA-EA-A3HR-01	CESC	Primary Tumor	cervical & endocervical cancer	3.73672
TCGA-EA-A3HS-01	CESC	Primary Tumor	cervical & endocervical cancer	3.73231
TCGA-EA-A3HT-01	CESC	Primary Tumor	cervical & endocervical cancer	3.77002
TCGA-EA-A3HU-01	CESC	Primary Tumor	cervical & endocervical cancer	3.74632
TCGA-EA-A3QD-01	CESC	Primary Tumor	cervical & endocervical cancer	3.75318
TCGA-EA-A3QE-01	CESC	Primary Tumor	cervical & endocervical cancer	3.75034
TCGA-EA-A3Y4-01	CESC	Primary Tumor	cervical & endocervical cancer	3.76918
TCGA-EA-A410-01	CESC	Primary Tumor	cervical & endocervical cancer	3.71145
TCGA-EA-A411-01	CESC	Primary Tumor	cervical & endocervical cancer	3.74969
TCGA-EA-A439-01	CESC	Primary Tumor	cervical & endocervical cancer	3.7424
TCGA-EA-A43B-01	CESC	Primary Tumor	cervical & endocervical cancer	3.76252
TCGA-EA-A44S-01	CESC	Primary Tumor	cervical & endocervical cancer	3.71627
TCGA-EA-A4BA-01	CESC	Primary Tumor	cervical & endocervical cancer	3.7186
TCGA-EA-A50E-01	CESC	Primary Tumor	cervical & endocervical cancer	3.77011
TCGA-EA-A556-01	CESC	Primary Tumor	cervical & endocervical cancer	3.73667
TCGA-EA-A5FO-01	CESC	Primary Tumor	cervical & endocervical cancer	3.68432
TCGA-EA-A5O9-01	CESC	Primary Tumor	cervical & endocervical cancer	3.70661
TCGA-EA-A5ZD-01	CESC	Primary Tumor	cervical & endocervical cancer	3.74173
TCGA-EA-A5ZE-01	CESC	Primary Tumor	cervical & endocervical cancer	3.74415
TCGA-EA-A5ZF-01	CESC	Primary Tumor	cervical & endocervical cancer	3.72988
TCGA-EA-A6QX-01	CESC	Primary Tumor	cervical & endocervical cancer	3.722
TCGA-EA-A78R-01	CESC	Primary Tumor	cervical & endocervical cancer	3.75984
TCGA-EA-A97N-01	CESC	Primary Tumor	cervical & endocervical cancer	3.74809
TCGA-EK-A2GZ-01	CESC	Primary Tumor	cervical & endocervical cancer	3.75198
TCGA-EK-A2H0-01	CESC	Primary Tumor	cervical & endocervical cancer	3.70948
TCGA-EK-A2H1-01	CESC	Primary Tumor	cervical & endocervical cancer	3.78336
TCGA-EK-A2IP-01	CESC	Primary Tumor	cervical & endocervical cancer	3.75316
TCGA-EK-A2IR-01	CESC	Primary Tumor	cervical & endocervical cancer	3.70863
TCGA-EK-A2PG-01	CESC	Primary Tumor	cervical & endocervical cancer	3.66508
TCGA-EK-A2PI-01	CESC	Primary Tumor	cervical & endocervical cancer	3.72765
TCGA-EK-A2PK-01	CESC	Primary Tumor	cervical & endocervical cancer	3.76516
TCGA-EK-A2PL-01	CESC	Primary Tumor	cervical & endocervical cancer	3.72941
TCGA-EK-A2PM-01	CESC	Primary Tumor	cervical & endocervical cancer	3.70974
TCGA-EK-A2R7-01	CESC	Primary Tumor	cervical & endocervical cancer	3.72787
TCGA-EK-A2R8-01	CESC	Primary Tumor	cervical & endocervical cancer	3.76567
TCGA-EK-A2R9-01	CESC	Primary Tumor	cervical & endocervical cancer	3.7571
TCGA-EK-A2RA-01	CESC	Primary Tumor	cervical & endocervical cancer	3.70679
TCGA-EK-A2RB-01	CESC	Primary Tumor	cervical & endocervical cancer	3.68923
TCGA-EK-A2RC-01	CESC	Primary Tumor	cervical & endocervical cancer	3.75499
TCGA-EK-A2RE-01	CESC	Primary Tumor	cervical & endocervical cancer	3.75764
TCGA-EK-A2RJ-01	CESC	Primary Tumor	cervical & endocervical cancer	3.76314
TCGA-EK-A2RK-01	CESC	Primary Tumor	cervical & endocervical cancer	3.72424
TCGA-EK-A2RL-01	CESC	Primary Tumor	cervical & endocervical cancer	3.70828
TCGA-EK-A2RM-01	CESC	Primary Tumor	cervical & endocervical cancer	3.76461
TCGA-EK-A2RN-01	CESC	Primary Tumor	cervical & endocervical cancer	3.72426
TCGA-EK-A2RO-01	CESC	Primary Tumor	cervical & endocervical cancer	3.76854
TCGA-EK-A3GJ-01	CESC	Primary Tumor	cervical & endocervical cancer	3.72008
TCGA-EK-A3GK-01	CESC	Primary Tumor	cervical & endocervical cancer	3.69118
TCGA-EK-A3GM-01	CESC	Primary Tumor	cervical & endocervical cancer	3.73067
TCGA-EK-A3GN-01	CESC	Primary Tumor	cervical & endocervical cancer	3.70623
TCGA-EX-A1H5-01	CESC	Primary Tumor	cervical & endocervical cancer	3.72503
TCGA-EX-A1H6-01	CESC	Primary Tumor	cervical & endocervical cancer	3.71633
TCGA-EX-A3L1-01	CESC	Primary Tumor	cervical & endocervical cancer	3.77915
TCGA-EX-A449-01	CESC	Primary Tumor	cervical & endocervical cancer	3.63034
TCGA-EX-A69L-01	CESC	Primary Tumor	cervical & endocervical cancer	3.75037
TCGA-EX-A69M-01	CESC	Primary Tumor	cervical & endocervical cancer	3.73711
TCGA-EX-A8YF-01	CESC	Primary Tumor	cervical & endocervical cancer	3.71076
TCGA-FU-A23K-01	CESC	Primary Tumor	cervical & endocervical cancer	3.74024
TCGA-FU-A23L-01	CESC	Primary Tumor	cervical & endocervical cancer	3.73599
TCGA-FU-A2QG-01	CESC	Primary Tumor	cervical & endocervical cancer	3.72682
TCGA-FU-A3EO-01	CESC	Primary Tumor	cervical & endocervical cancer	3.71947
TCGA-FU-A3HY-01	CESC	Primary Tumor	cervical & endocervical cancer	3.73593
TCGA-FU-A3HZ-01	CESC	Primary Tumor	cervical & endocervical cancer	3.71135
TCGA-FU-A3NI-01	CESC	Primary Tumor	cervical & endocervical cancer	3.712
TCGA-FU-A3TQ-01	CESC	Primary Tumor	cervical & endocervical cancer	3.76356
TCGA-FU-A3TX-01	CESC	Primary Tumor	cervical & endocervical cancer	3.74733
TCGA-FU-A3WB-01	CESC	Primary Tumor	cervical & endocervical cancer	3.70663
TCGA-FU-A3YQ-01	CESC	Primary Tumor	cervical & endocervical cancer	3.77037
TCGA-FU-A40J-01	CESC	Primary Tumor	cervical & endocervical cancer	3.73024
TCGA-FU-A57G-01	CESC	Primary Tumor	cervical & endocervical cancer	3.76725
TCGA-FU-A5XV-01	CESC	Primary Tumor	cervical & endocervical cancer	3.75241
TCGA-FU-A770-01	CESC	Primary Tumor	cervical & endocervical cancer	3.74518
TCGA-GH-A9DA-01	CESC	Primary Tumor	cervical & endocervical cancer	3.76352
TCGA-HG-A2PA-01	CESC	Primary Tumor	cervical & endocervical cancer	3.77278
TCGA-HM-A3JJ-01	CESC	Primary Tumor	cervical & endocervical cancer	3.75674
TCGA-HM-A3JK-01	CESC	Primary Tumor	cervical & endocervical cancer	3.75184
TCGA-HM-A4S6-01	CESC	Primary Tumor	cervical & endocervical cancer	3.74026
TCGA-HM-A6W2-01	CESC	Primary Tumor	cervical & endocervical cancer	3.72197
TCGA-HM-A6W2-06	CESC	Metastatic	cervical & endocervical cancer	3.66987
TCGA-IR-A3L7-01	CESC	Primary Tumor	cervical & endocervical cancer	3.70521
TCGA-IR-A3LA-01	CESC	Primary Tumor	cervical & endocervical cancer	3.69818
TCGA-IR-A3LB-01	CESC	Primary Tumor	cervical & endocervical cancer	3.7654
TCGA-IR-A3LC-01	CESC	Primary Tumor	cervical & endocervical cancer	3.72893
TCGA-IR-A3LF-01	CESC	Primary Tumor	cervical & endocervical cancer	3.71994
TCGA-IR-A3LH-01	CESC	Primary Tumor	cervical & endocervical cancer	3.76872
TCGA-IR-A3LI-01	CESC	Primary Tumor	cervical & endocervical cancer	3.68289
TCGA-IR-A3LK-01	CESC	Primary Tumor	cervical & endocervical cancer	3.72867
TCGA-IR-A3LL-01	CESC	Primary Tumor	cervical & endocervical cancer	3.73487
TCGA-JW-A5VG-01	CESC	Primary Tumor	cervical & endocervical cancer	3.74984
TCGA-JW-A5VH-01	CESC	Primary Tumor	cervical & endocervical cancer	3.71496
TCGA-JW-A5VI-01	CESC	Primary Tumor	cervical & endocervical cancer	3.74077
TCGA-JW-A5VJ-01	CESC	Primary Tumor	cervical & endocervical cancer	3.71061
TCGA-JW-A5VK-01	CESC	Primary Tumor	cervical & endocervical cancer	3.69102
TCGA-JW-A5VL-01	CESC	Primary Tumor	cervical & endocervical cancer	3.72526
TCGA-JW-A69B-01	CESC	Primary Tumor	cervical & endocervical cancer	3.74802
TCGA-JW-A852-01	CESC	Primary Tumor	cervical & endocervical cancer	3.7123
TCGA-JW-AAVH-01	CESC	Primary Tumor	cervical & endocervical cancer	3.68051
TCGA-JX-A3PZ-01	CESC	Primary Tumor	cervical & endocervical cancer	3.77022
TCGA-JX-A3Q0-01	CESC	Primary Tumor	cervical & endocervical cancer	3.72337
TCGA-JX-A3Q8-01	CESC	Primary Tumor	cervical & endocervical cancer	3.73186
TCGA-JX-A5QV-01	CESC	Primary Tumor	cervical & endocervical cancer	3.71918
TCGA-LP-A4AU-01	CESC	Primary Tumor	cervical & endocervical cancer	3.77189
TCGA-LP-A4AV-01	CESC	Primary Tumor	cervical & endocervical cancer	3.73833
TCGA-LP-A4AW-01	CESC	Primary Tumor	cervical & endocervical cancer	3.76851
TCGA-LP-A4AX-01	CESC	Primary Tumor	cervical & endocervical cancer	3.76507
TCGA-LP-A5U2-01	CESC	Primary Tumor	cervical & endocervical cancer	3.66218
TCGA-LP-A5U3-01	CESC	Primary Tumor	cervical & endocervical cancer	3.70994
TCGA-LP-A7HU-01	CESC	Primary Tumor	cervical & endocervical cancer	3.69483
TCGA-MA-AA3W-01	CESC	Primary Tumor	cervical & endocervical cancer	3.74163
TCGA-MA-AA3X-01	CESC	Primary Tumor	cervical & endocervical cancer	3.74859
TCGA-MA-AA3Y-01	CESC	Primary Tumor	cervical & endocervical cancer	3.77708
TCGA-MA-AA3Z-01	CESC	Primary Tumor	cervical & endocervical cancer	3.70992
TCGA-MA-AA41-01	CESC	Primary Tumor	cervical & endocervical cancer	3.72126
TCGA-MA-AA42-01	CESC	Primary Tumor	cervical & endocervical cancer	3.73393
TCGA-MA-AA43-01	CESC	Primary Tumor	cervical & endocervical cancer	3.77519
TCGA-MU-A51Y-01	CESC	Primary Tumor	cervical & endocervical cancer	3.74761
TCGA-MU-A5YI-01	CESC	Primary Tumor	cervical & endocervical cancer	3.75464
TCGA-MU-A8JM-01	CESC	Primary Tumor	cervical & endocervical cancer	3.76706
TCGA-MY-A5BD-01	CESC	Primary Tumor	cervical & endocervical cancer	3.71637
TCGA-MY-A5BE-01	CESC	Primary Tumor	cervical & endocervical cancer	3.72743
TCGA-MY-A5BF-01	CESC	Primary Tumor	cervical & endocervical cancer	3.73206
TCGA-MY-A913-01	CESC	Primary Tumor	cervical & endocervical cancer	3.7616
TCGA-PN-A8M9-01	CESC	Primary Tumor	cervical & endocervical cancer	3.74352
TCGA-PN-A8MA-01	CESC	Primary Tumor	cervical & endocervical cancer	3.72329
TCGA-Q1-A5R1-01	CESC	Primary Tumor	cervical & endocervical cancer	3.73414
TCGA-Q1-A5R2-01	CESC	Primary Tumor	cervical & endocervical cancer	3.72765
TCGA-Q1-A5R3-01	CESC	Primary Tumor	cervical & endocervical cancer	3.73701
TCGA-Q1-A6DT-01	CESC	Primary Tumor	cervical & endocervical cancer	3.75913
TCGA-Q1-A6DV-01	CESC	Primary Tumor	cervical & endocervical cancer	3.734
TCGA-Q1-A6DW-01	CESC	Primary Tumor	cervical & endocervical cancer	3.73002
TCGA-Q1-A73O-01	CESC	Primary Tumor	cervical & endocervical cancer	3.76223
TCGA-Q1-A73P-01	CESC	Primary Tumor	cervical & endocervical cancer	3.74058
TCGA-Q1-A73Q-01	CESC	Primary Tumor	cervical & endocervical cancer	3.72991
TCGA-Q1-A73R-01	CESC	Primary Tumor	cervical & endocervical cancer	3.734
TCGA-Q1-A73S-01	CESC	Primary Tumor	cervical & endocervical cancer	3.67404
TCGA-R2-A69V-01	CESC	Primary Tumor	cervical & endocervical cancer	3.76874
TCGA-RA-A741-01	CESC	Primary Tumor	cervical & endocervical cancer	3.73097
TCGA-UC-A7PD-01	CESC	Primary Tumor	cervical & endocervical cancer	3.75706
TCGA-UC-A7PF-01	CESC	Primary Tumor	cervical & endocervical cancer	3.74278
TCGA-UC-A7PG-01	CESC	Primary Tumor	cervical & endocervical cancer	3.75435
TCGA-UC-A7PG-06	CESC	Metastatic	cervical & endocervical cancer	3.71687
TCGA-UC-A7PI-01	CESC	Primary Tumor	cervical & endocervical cancer	3.68799
TCGA-VS-A8EB-01	CESC	Primary Tumor	cervical & endocervical cancer	3.74793
TCGA-VS-A8EC-01	CESC	Primary Tumor	cervical & endocervical cancer	3.65058
TCGA-VS-A8EG-01	CESC	Primary Tumor	cervical & endocervical cancer	3.7153
TCGA-VS-A8EH-01	CESC	Primary Tumor	cervical & endocervical cancer	3.70482
TCGA-VS-A8EI-01	CESC	Primary Tumor	cervical & endocervical cancer	3.75902
TCGA-VS-A8EJ-01	CESC	Primary Tumor	cervical & endocervical cancer	3.71026
TCGA-VS-A8EK-01	CESC	Primary Tumor	cervical & endocervical cancer	3.70859
TCGA-VS-A8EL-01	CESC	Primary Tumor	cervical & endocervical cancer	3.75819
TCGA-VS-A8Q8-01	CESC	Primary Tumor	cervical & endocervical cancer	3.7604
TCGA-VS-A8Q9-01	CESC	Primary Tumor	cervical & endocervical cancer	3.69077
TCGA-VS-A8QA-01	CESC	Primary Tumor	cervical & endocervical cancer	3.63965
TCGA-VS-A8QC-01	CESC	Primary Tumor	cervical & endocervical cancer	3.73486
TCGA-VS-A8QF-01	CESC	Primary Tumor	cervical & endocervical cancer	3.73678
TCGA-VS-A8QH-01	CESC	Primary Tumor	cervical & endocervical cancer	3.73144
TCGA-VS-A8QM-01	CESC	Primary Tumor	cervical & endocervical cancer	3.7602
TCGA-VS-A94W-01	CESC	Primary Tumor	cervical & endocervical cancer	3.74532
TCGA-VS-A94X-01	CESC	Primary Tumor	cervical & endocervical cancer	3.74072
TCGA-VS-A94Y-01	CESC	Primary Tumor	cervical & endocervical cancer	3.77094
TCGA-VS-A94Z-01	CESC	Primary Tumor	cervical & endocervical cancer	3.74652
TCGA-VS-A950-01	CESC	Primary Tumor	cervical & endocervical cancer	3.7573
TCGA-VS-A952-01	CESC	Primary Tumor	cervical & endocervical cancer	3.69815
TCGA-VS-A953-01	CESC	Primary Tumor	cervical & endocervical cancer	3.73665
TCGA-VS-A954-01	CESC	Primary Tumor	cervical & endocervical cancer	3.7052
TCGA-VS-A957-01	CESC	Primary Tumor	cervical & endocervical cancer	3.6593
TCGA-VS-A958-01	CESC	Primary Tumor	cervical & endocervical cancer	3.71896
TCGA-VS-A959-01	CESC	Primary Tumor	cervical & endocervical cancer	3.73025
TCGA-VS-A9U5-01	CESC	Primary Tumor	cervical & endocervical cancer	3.72559
TCGA-VS-A9U6-01	CESC	Primary Tumor	cervical & endocervical cancer	3.75215
TCGA-VS-A9U7-01	CESC	Primary Tumor	cervical & endocervical cancer	3.72832
TCGA-VS-A9UB-01	CESC	Primary Tumor	cervical & endocervical cancer	3.76199
TCGA-VS-A9UC-01	CESC	Primary Tumor	cervical & endocervical cancer	3.73247
TCGA-VS-A9UD-01	CESC	Primary Tumor	cervical & endocervical cancer	3.71536
TCGA-VS-A9UH-01	CESC	Primary Tumor	cervical & endocervical cancer	3.77268
TCGA-VS-A9UI-01	CESC	Primary Tumor	cervical & endocervical cancer	3.70223
TCGA-VS-A9UJ-01	CESC	Primary Tumor	cervical & endocervical cancer	3.75295
TCGA-VS-A9UL-01	CESC	Primary Tumor	cervical & endocervical cancer	3.69911
TCGA-VS-A9UM-01	CESC	Primary Tumor	cervical & endocervical cancer	3.73706
TCGA-VS-A9UO-01	CESC	Primary Tumor	cervical & endocervical cancer	3.6621
TCGA-VS-A9UP-01	CESC	Primary Tumor	cervical & endocervical cancer	3.65251
TCGA-VS-A9UQ-01	CESC	Primary Tumor	cervical & endocervical cancer	3.72729
TCGA-VS-A9UR-01	CESC	Primary Tumor	cervical & endocervical cancer	3.73853
TCGA-VS-A9UT-01	CESC	Primary Tumor	cervical & endocervical cancer	3.75426
TCGA-VS-A9UU-01	CESC	Primary Tumor	cervical & endocervical cancer	3.71709
TCGA-VS-A9UV-01	CESC	Primary Tumor	cervical & endocervical cancer	3.70679
TCGA-VS-A9UY-01	CESC	Primary Tumor	cervical & endocervical cancer	3.74217
TCGA-VS-A9UZ-01	CESC	Primary Tumor	cervical & endocervical cancer	3.71223
TCGA-VS-A9V0-01	CESC	Primary Tumor	cervical & endocervical cancer	3.72138
TCGA-VS-A9V1-01	CESC	Primary Tumor	cervical & endocervical cancer	3.72081
TCGA-VS-A9V2-01	CESC	Primary Tumor	cervical & endocervical cancer	3.72764
TCGA-VS-A9V3-01	CESC	Primary Tumor	cervical & endocervical cancer	3.73379
TCGA-VS-A9V4-01	CESC	Primary Tumor	cervical & endocervical cancer	3.73776
TCGA-VS-A9V5-01	CESC	Primary Tumor	cervical & endocervical cancer	3.72397
TCGA-VS-AA62-01	CESC	Primary Tumor	cervical & endocervical cancer	3.77674
TCGA-WL-A834-01	CESC	Primary Tumor	cervical & endocervical cancer	3.75145
TCGA-XS-A8TJ-01	CESC	Primary Tumor	cervical & endocervical cancer	3.73099
TCGA-ZJ-A8QO-01	CESC	Primary Tumor	cervical & endocervical cancer	3.76995
TCGA-ZJ-A8QQ-01	CESC	Primary Tumor	cervical & endocervical cancer	3.73142
TCGA-ZJ-A8QR-01	CESC	Primary Tumor	cervical & endocervical cancer	3.75641
TCGA-ZJ-AAX4-01	CESC	Primary Tumor	cervical & endocervical cancer	3.72381
TCGA-ZJ-AAX8-01	CESC	Primary Tumor	cervical & endocervical cancer	3.76225
TCGA-ZJ-AAXA-01	CESC	Primary Tumor	cervical & endocervical cancer	3.69699
TCGA-ZJ-AAXB-01	CESC	Primary Tumor	cervical & endocervical cancer	3.71859
TCGA-ZJ-AAXD-01	CESC	Primary Tumor	cervical & endocervical cancer	3.75352
TCGA-ZJ-AAXF-01	CESC	Primary Tumor	cervical & endocervical cancer	3.74971
TCGA-ZJ-AAXI-01	CESC	Primary Tumor	cervical & endocervical cancer	3.67882
TCGA-ZJ-AAXJ-01	CESC	Primary Tumor	cervical & endocervical cancer	3.73804
TCGA-ZJ-AAXN-01	CESC	Primary Tumor	cervical & endocervical cancer	3.77858
TCGA-ZJ-AAXT-01	CESC	Primary Tumor	cervical & endocervical cancer	3.76235
TCGA-ZJ-AAXU-01	CESC	Primary Tumor	cervical & endocervical cancer	3.74113
TCGA-ZJ-AB0H-01	CESC	Primary Tumor	cervical & endocervical cancer	3.76298
TCGA-ZJ-AB0I-01	CESC	Primary Tumor	cervical & endocervical cancer	3.75404
TCGA-ZX-AA5X-01	CESC	Primary Tumor	cervical & endocervical cancer	3.76478
TCGA-3X-AAV9-01	CHOL	Primary Tumor	cholangiocarcinoma	3.72748
TCGA-3X-AAVA-01	CHOL	Primary Tumor	cholangiocarcinoma	3.73945
TCGA-3X-AAVB-01	CHOL	Primary Tumor	cholangiocarcinoma	3.73893
TCGA-3X-AAVC-01	CHOL	Primary Tumor	cholangiocarcinoma	3.76847
TCGA-3X-AAVE-01	CHOL	Primary Tumor	cholangiocarcinoma	3.76445
TCGA-4G-AAZO-01	CHOL	Primary Tumor	cholangiocarcinoma	3.71075
TCGA-4G-AAZT-01	CHOL	Primary Tumor	cholangiocarcinoma	3.70837
TCGA-W5-AA2G-01	CHOL	Primary Tumor	cholangiocarcinoma	3.76089
TCGA-W5-AA2H-01	CHOL	Primary Tumor	cholangiocarcinoma	3.72257
TCGA-W5-AA2I-01	CHOL	Primary Tumor	cholangiocarcinoma	3.68891
TCGA-W5-AA2O-01	CHOL	Primary Tumor	cholangiocarcinoma	3.73992
TCGA-W5-AA2Q-01	CHOL	Primary Tumor	cholangiocarcinoma	3.72513
TCGA-W5-AA2R-01	CHOL	Primary Tumor	cholangiocarcinoma	3.73095
TCGA-W5-AA2T-01	CHOL	Primary Tumor	cholangiocarcinoma	3.71867
TCGA-W5-AA2U-01	CHOL	Primary Tumor	cholangiocarcinoma	3.76025
TCGA-W5-AA2W-01	CHOL	Primary Tumor	cholangiocarcinoma	3.73549
TCGA-W5-AA2X-01	CHOL	Primary Tumor	cholangiocarcinoma	3.7067
TCGA-W5-AA2Z-01	CHOL	Primary Tumor	cholangiocarcinoma	3.74662
TCGA-W5-AA30-01	CHOL	Primary Tumor	cholangiocarcinoma	3.7607
TCGA-W5-AA31-01	CHOL	Primary Tumor	cholangiocarcinoma	3.74771
TCGA-W5-AA33-01	CHOL	Primary Tumor	cholangiocarcinoma	3.74871
TCGA-W5-AA34-01	CHOL	Primary Tumor	cholangiocarcinoma	3.74849
TCGA-W5-AA36-01	CHOL	Primary Tumor	cholangiocarcinoma	3.73588
TCGA-W5-AA38-01	CHOL	Primary Tumor	cholangiocarcinoma	3.7357
TCGA-W5-AA39-01	CHOL	Primary Tumor	cholangiocarcinoma	3.66342
TCGA-W6-AA0S-01	CHOL	Primary Tumor	cholangiocarcinoma	3.7602
TCGA-WD-A7RX-01	CHOL	Primary Tumor	cholangiocarcinoma	3.75661
TCGA-YR-A95A-01	CHOL	Primary Tumor	cholangiocarcinoma	3.75592
TCGA-ZD-A8I3-01	CHOL	Primary Tumor	cholangiocarcinoma	3.75407
TCGA-ZH-A8Y1-01	CHOL	Primary Tumor	cholangiocarcinoma	3.74926
TCGA-ZH-A8Y2-01	CHOL	Primary Tumor	cholangiocarcinoma	3.74979
TCGA-ZH-A8Y4-01	CHOL	Primary Tumor	cholangiocarcinoma	3.74109
TCGA-ZH-A8Y5-01	CHOL	Primary Tumor	cholangiocarcinoma	3.72995
TCGA-ZH-A8Y6-01	CHOL	Primary Tumor	cholangiocarcinoma	3.66247
TCGA-ZH-A8Y8-01	CHOL	Primary Tumor	cholangiocarcinoma	3.74485
TCGA-ZU-A8S4-01	CHOL	Primary Tumor	cholangiocarcinoma	3.77803
TCGA-3L-AA1B-01	COAD	Primary Tumor	colon adenocarcinoma	3.70943
TCGA-4N-A93T-01	COAD	Primary Tumor	colon adenocarcinoma	3.70345
TCGA-4T-AA8H-01	COAD	Primary Tumor	colon adenocarcinoma	3.69162
TCGA-5M-AAT4-01	COAD	Primary Tumor	colon adenocarcinoma	3.72256
TCGA-5M-AAT5-01	COAD	Primary Tumor	colon adenocarcinoma	3.72709
TCGA-5M-AAT6-01	COAD	Primary Tumor	colon adenocarcinoma	3.76177
TCGA-5M-AATA-01	COAD	Primary Tumor	colon adenocarcinoma	3.75368
TCGA-5M-AATE-01	COAD	Primary Tumor	colon adenocarcinoma	3.71959
TCGA-A6-2671-01	COAD	Primary Tumor	colon adenocarcinoma	3.56818
TCGA-A6-2672-01	COAD	Primary Tumor	colon adenocarcinoma	3.71398
TCGA-A6-2674-01	COAD	Primary Tumor	colon adenocarcinoma	3.71465
TCGA-A6-2675-01	COAD	Primary Tumor	colon adenocarcinoma	3.74338
TCGA-A6-2676-01	COAD	Primary Tumor	colon adenocarcinoma	3.62349
TCGA-A6-2677-01	COAD	Primary Tumor	colon adenocarcinoma	3.42847
TCGA-A6-2678-01	COAD	Primary Tumor	colon adenocarcinoma	3.56141
TCGA-A6-2679-01	COAD	Primary Tumor	colon adenocarcinoma	3.46739
TCGA-A6-2680-01	COAD	Primary Tumor	colon adenocarcinoma	3.49308
TCGA-A6-2681-01	COAD	Primary Tumor	colon adenocarcinoma	3.57698
TCGA-A6-2682-01	COAD	Primary Tumor	colon adenocarcinoma	3.77136
TCGA-A6-2683-01	COAD	Primary Tumor	colon adenocarcinoma	3.35467
TCGA-A6-2684-01	COAD	Primary Tumor	colon adenocarcinoma	3.75929
TCGA-A6-2685-01	COAD	Primary Tumor	colon adenocarcinoma	3.75638
TCGA-A6-2686-01	COAD	Primary Tumor	colon adenocarcinoma	3.76456
TCGA-A6-3807-01	COAD	Primary Tumor	colon adenocarcinoma	3.60179
TCGA-A6-3808-01	COAD	Primary Tumor	colon adenocarcinoma	3.70153
TCGA-A6-3809-01	COAD	Primary Tumor	colon adenocarcinoma	3.6914
TCGA-A6-3810-01	COAD	Primary Tumor	colon adenocarcinoma	3.67918
TCGA-A6-4105-01	COAD	Primary Tumor	colon adenocarcinoma	3.77155
TCGA-A6-4107-01	COAD	Primary Tumor	colon adenocarcinoma	3.59343
TCGA-A6-5656-01	COAD	Primary Tumor	colon adenocarcinoma	3.7223
TCGA-A6-5657-01	COAD	Primary Tumor	colon adenocarcinoma	3.76614
TCGA-A6-5659-01	COAD	Primary Tumor	colon adenocarcinoma	3.73777
TCGA-A6-5660-01	COAD	Primary Tumor	colon adenocarcinoma	3.74584
TCGA-A6-5661-01	COAD	Primary Tumor	colon adenocarcinoma	3.76306
TCGA-A6-5662-01	COAD	Primary Tumor	colon adenocarcinoma	3.73036
TCGA-A6-5664-01	COAD	Primary Tumor	colon adenocarcinoma	3.77252
TCGA-A6-5665-01	COAD	Primary Tumor	colon adenocarcinoma	3.7424
TCGA-A6-5666-01	COAD	Primary Tumor	colon adenocarcinoma	3.71448
TCGA-A6-5667-01	COAD	Primary Tumor	colon adenocarcinoma	3.74981
TCGA-A6-6137-01	COAD	Primary Tumor	colon adenocarcinoma	3.75186
TCGA-A6-6138-01	COAD	Primary Tumor	colon adenocarcinoma	3.7719
TCGA-A6-6140-01	COAD	Primary Tumor	colon adenocarcinoma	3.7422
TCGA-A6-6141-01	COAD	Primary Tumor	colon adenocarcinoma	3.73908
TCGA-A6-6142-01	COAD	Primary Tumor	colon adenocarcinoma	3.76593
TCGA-A6-6648-01	COAD	Primary Tumor	colon adenocarcinoma	3.72746
TCGA-A6-6649-01	COAD	Primary Tumor	colon adenocarcinoma	3.75477
TCGA-A6-6650-01	COAD	Primary Tumor	colon adenocarcinoma	3.7258
TCGA-A6-6651-01	COAD	Primary Tumor	colon adenocarcinoma	3.75642
TCGA-A6-6652-01	COAD	Primary Tumor	colon adenocarcinoma	3.7268
TCGA-A6-6653-01	COAD	Primary Tumor	colon adenocarcinoma	3.7626
TCGA-A6-6654-01	COAD	Primary Tumor	colon adenocarcinoma	3.77034
TCGA-A6-6780-01	COAD	Primary Tumor	colon adenocarcinoma	3.74596
TCGA-A6-6781-01	COAD	Primary Tumor	colon adenocarcinoma	3.77024
TCGA-A6-6782-01	COAD	Primary Tumor	colon adenocarcinoma	3.76788
TCGA-A6-A565-01	COAD	Primary Tumor	colon adenocarcinoma	3.75883
TCGA-A6-A566-01	COAD	Primary Tumor	colon adenocarcinoma	3.77352
TCGA-A6-A567-01	COAD	Primary Tumor	colon adenocarcinoma	3.71494
TCGA-A6-A56B-01	COAD	Primary Tumor	colon adenocarcinoma	3.73705
TCGA-A6-A5ZU-01	COAD	Primary Tumor	colon adenocarcinoma	3.73406
TCGA-AA-3488-01	COAD	Primary Tumor	colon adenocarcinoma	3.41723
TCGA-AA-3489-01	COAD	Primary Tumor	colon adenocarcinoma	3.76919
TCGA-AA-3492-01	COAD	Primary Tumor	colon adenocarcinoma	3.74114
TCGA-AA-3494-01	COAD	Primary Tumor	colon adenocarcinoma	3.50846
TCGA-AA-3495-01	COAD	Primary Tumor	colon adenocarcinoma	3.75068
[truncated: 9,071 more rows]

## Sheet: S4
Supplementary Table S4. Correlation analyses between ITH scores and molecular features across cancer types.
neoantigens				PD-L1				ImmuneScore				StromalScore				TumorPurity
cancers	p.value	estimate		cancers	p.value	estimate		cancer	p.value	estimate		cancer	p.value	estimate		cancer	p.value	estimate
PAN	3.06946e-289	0.380231		PAN	0	0.470982		PAN	0	0.528665		PAN	0	0.480157		PAN	0	-0.548071
ACC	0.720928	0.0410934		ACC	0.0178188	0.265992		ACC	1.40157e-08	0.595034		ACC	0	0.708277		ACC	0	-0.682717
BLCA	0.110268	0.0795737		BLCA	6.15393e-44	0.615714		BLCA	0	0.758287		BLCA	0	0.76637		BLCA	0	-0.815861
BRCA	2.9145e-18	0.271678		BRCA	1.26931e-79	0.526136		BRCA	0	0.649373		BRCA	0	0.433393		BRCA	0	-0.623703
CESC	0.312314	-0.0603804		CESC	1.86572e-14	0.418621		CESC	7.99733e-14	0.409697		CESC	0	0.619852		CESC	0	-0.570487
CHOL	0.244895	0.201855		CHOL	0.0140016	0.406051		CHOL	0.0122063	0.415959		CHOL	0.0141101	0.407979		CHOL	0.00736942	-0.442471
COAD	0.00284797	0.154912		COAD	2.15383e-17	0.383924		COAD	0	0.757231		COAD	0	0.741031		COAD	0	-0.801686
DLBC	0.254381	-0.192221		DLBC	0.00140493	0.448069		DLBC	0.0121319	0.360942		DLBC	0	0.815024		DLBC	1.71293e-07	-0.693118
ESCA	0.0670682	-0.155218		ESCA	6.35305e-13	0.496815		ESCA	0	0.632468		ESCA	0	0.530401		ESCA	0	-0.647343
GBM	0.594803	-0.0445345		GBM	1.1438e-08	0.423871		GBM	4.65578e-24	0.679082		GBM	1.76215e-26	0.704239		GBM	2.11867e-28	-0.722464
HNSC	0.339814	-0.0435702		HNSC	8.84391e-22	0.40278		HNSC	4.0961e-16	0.346677		HNSC	0	0.490395		HNSC	0	-0.457315
KICH	0.00379881	0.354163		KICH	0.0208163	0.284041		KICH	6.71299e-07	0.57708		KICH	2.63496e-08	0.633358		KICH	5.5223e-08	-0.621877
KIRC	0.000490902	0.185363		KIRC	0.0338361	0.0918498		KIRC	0	0.535498		KIRC	3.42161e-14	0.321693		KIRC	0	-0.513697
KIRP	0.675866	0.0257043		KIRP	0.383188	0.0513069		KIRP	1.55635e-06	0.278365		KIRP	0	0.439696		KIRP	9.84022e-11	-0.369986
LGG	4.90174e-08	0.239319		LAML	0.0036439	0.219931		LAML	3.22324e-07	0.379602		LAML	0	0.553423		LAML	3.02914e-11	-0.479002
LIHC	0.0537323	-0.103055		LGG	8.10364e-24	0.417906		LGG	5.88476e-107	0.772413		LGG	1.84898e-122	0.804504		LGG	6.04911e-127	-0.812802
LUAD	5.79637e-10	0.272772		LIHC	1.08612e-12	0.357558		LIHC	1.0336e-36	0.591809		LIHC	5.50248e-41	0.619333		LIHC	2.59794e-47	-0.655616
LUSC	0.350789	-0.0435072		LUAD	1.98991e-33	0.495795		LUAD	4.87211e-11	0.28512		LUAD	3.37018e-15	0.338399		LUAD	9.65474e-15	-0.333186
MESO	0.220257	0.139466		LUSC	1.1684e-08	0.251129		LUSC	2.32417e-46	0.579461		LUSC	3.44922e-56	0.626956		LUSC	2.27144e-58	-0.636483
OV	0.00290447	0.233964		MESO	2.30422e-08	0.555737		MESO	1.66226e-05	0.448167		MESO	1.01279e-05	0.458446		MESO	4.73479e-07	-0.51602
PAAD	0.00245193	0.237168		OV	8.74064e-14	0.408017		OV	1.54393e-47	0.70477		OV	2.12816e-62	0.772867		OV	2.78658e-71	-0.804748
PCPG	0.904814	-0.00907839		PAAD	0.0186	0.175765		PAAD	0.409109	0.0620258		PAAD	0.78025	0.020978		PAAD	0.527247	-0.0475195
PRAD	0.000689933	0.153105		PCPG	0.320898	-0.0735786		PCPG	0	0.748414		PCPG	0	0.755616		PCPG	0	-0.791347
READ	0.87468	-0.0143668		PRAD	1.37517e-18	0.380351		PRAD	0	0.523436		PRAD	0	0.550899		PRAD	0	-0.586737
SARC	3.64897e-07	0.327858		READ	1.27901e-08	0.42974		READ	0	0.728457		READ	0	0.736968		READ	0	-0.791825
SKCM	0.524105	-0.0637974		SARC	1.12365e-09	0.364322		SARC	0	0.798079		SARC	0	0.626432		SARC	0	-0.791065
STAD	0.177033	0.139671		SKCM	3.29736e-36	0.533896		SKCM	0	0.71558		SKCM	0	0.732761		SKCM	0	-0.782314
TGCT	0.158793	-0.118463		STAD	3.27972e-14	0.360884		STAD	3.55248e-11	0.319253		STAD	0.00345449	0.143345		STAD	4.98501e-07	-0.244525
THCA	0.321196	-0.0452789		TGCT	0.00299036	0.236215		TGCT	4.66271e-05	0.321579		TGCT	0	0.834408		TGCT	0	-0.655454
THYM	3.36122e-09	0.514865		THCA	6.60382e-36	0.513821		THCA	0	0.770387		THCA	0	0.64535		THCA	0	-0.777815
UCEC	0.101676	0.0726317		THYM	0.0117217	0.229405		THYM	0.0107587	-0.232481		THYM	0	0.718869		THYM	0.0112787	-0.231009
UCS	0.72273	0.0484793		UCEC	0.0096915	0.111951		UCEC	3.02295e-10	0.327173		UCEC	0	0.534888		UCEC	0	-0.467064
UVM	0.178588	-0.155934		UCS	0.000579866	0.441844		UCS	0	0.704758		UCS	0.022347	0.302956		UCS	5.87238e-06	-0.568836
				UVM	0.00127535	0.354004		UVM	0	0.744468		UVM	0	0.803305		UVM	0	-0.804149

## Sheet: S5
Supplementary Table S5.Summary of R packages and parameters used in this study
Analysis Step	Software/Package	Version	Key Parameters	Output
scRNA-seq data analysis	Seurat	5.2.1	CreateSeuratObject: min.cells = 0, min.features = 0; NormalizeData: scale.factor = 10000; FindVariableFeatures: selection.method = "vst", nfeatures = 2000; ScaleData: features = VariableFeatures; RunPCA: npcs = 50; RunUMAP: dims = 1:15	Normalized expression matrix, highly variable gene list, PCA results, UMAP coordinates
Spatial transcriptomics deconvolution	CARD	1.1	createCARDObject: minCountGene = 100, minCountSpot = 5; CARD_deconvolution: default parameters	Cell type proportion matrix for each spatial spot
ssGSEA score calculation	GSVA	1.38.2	method = "ssgsea"	ssGSEA score matrix
Survival analysis	survival	3.6.4	survfit: formula = Surv(OS_time, OS_status) ~ group; Log-rank test: default parameters; coxph: formula = Surv(OS_time, OS_status) ~ strata(Stage) + TMB + TumorPurity + ImmuneScore + QeITH; Proportional hazards test: cox.zph()	Kaplan-Meier curves, log-rank p-values, hazard ratios with 95% CIs, Schoenfeld residual test results
MATH score calculation	maftools	2.14.0	math.score function: default parameters	MATH score for each sample
DEPTH2 score calculation	DEPTH2	1	Default parameters
ROGUE score calculation	ROGUE	1	rogue: platform = "UMI", samples = rep("a", n_cells)
ESTIMATE score calculation	ESTIMATE	1.0.13	Default parameters	Immune Score, Stromal Score, Tumor Purity estimates
Correlation analysis	R base/stats	4.2.2	cor.test: method = "spearman"	Spearman's ρ, p-values, FDR-adjusted q-values
Group comparisons	R base/stats	4.2.2	Two groups: wilcox.test (alternative = "two.sided"); Multiple groups: kruskal.test	Test statistics, p-values, FDR-adjusted q-values
Multiple testing correction	R base/stats	4.2.2	p.adjust: method = "fdr" (Benjamini-Hochberg)	False discovery rate
global spatial autocorrelation analysis	spdep	1.3.10	k-nearest neighbors (k = 6);permutation tests (9,999) iterations)	Moran's I
General	R	4.2.2/3.6.1	/	/
Hardware Specifications
Component	Specification
CPU	[Intel(R) Core(TM) i7-8700 CPU @ 3.20 GHz]
RAM	[48 GB]
Operating System	Windows 10
